# Supplementary material for: A single-vesicle fluorescence microscopy platform to quantify phospholipid scrambling
Source: Nat Struct Mol Biol. 2026 Jun 15;33(6):1011–9. doi: 10.1038/s41594-026-01821-8 (PMC13275289; doi:10.1038/s41594-026-01821-8)
Supplement: Supplementary file 7 — Extended Data Fig. 2c,d: Bulk BSA assay on liposomes. Extended Data Fig. 2e: critical bilayer concentration measurement. Extended Data Fig. 4a: SEC profile of VDAC1 purification. Extended Data Fig. 4e,f: Bulk BSA and dithionite assay for noncrosslinked and crosslinked VDAC1. Extended Data Fig. 6a: SEC profile VDAC1 dimer purification. Extended Data Fig. 6b,c: BSA and dithionite assay purified VDAC1 dimer. Extended Data Fig. 6e: Dynamic light scattering of pCL sample. Extended Data Fig. 9b: UV/Vis spectrum labeled opsin. Extended Data Fig. 9c,d: Bulk BSA and dithionite for opsin. [file 41594_2026_1821_MOESM7_ESM.xlsx]

## Sheet: Ex. Data Fig. 2C&D
Extended Data Figure 2C&D
Workbook name	Dithionite
Time (s)	LUV	LUV-2	LUV-3	LUV-4	LUV-5	LUV-6	LUV-7	LUV-8	LUV-9	LUV-10	LUV-11
0	0.99746	0.992826	1.00018	0.99809	1.00001	1.01535	1.00488	1.00007	1.00189	1.00152	1.00999
1	0.966713	0.976244	0.98744	0.96673	0.99542	0.99262	0.99549	0.99055	0.99916	0.98673	0.99727
2	0.947041	0.975711	0.97681	0.96219	0.99363	0.96682	0.98653	0.95657	0.98987	0.97144	0.9804
3	0.918227	0.96588	0.96185	0.9395	0.96076	0.94483	0.96094	0.94456	0.98102	0.95718	0.97482
4	0.880134	0.901036	0.95838	0.92259	0.95606	0.93147	0.94047	0.92576	0.96786	0.93771	0.97809
5	0.855591	0.905433	0.93928	0.91786	0.92628	0.92958	0.93855	0.91847	0.95224	0.90759	0.96428
6	0.829498	0.856387	0.93161	0.90093	0.90326	0.91447	0.929	0.89901	0.94008	0.90212	0.96036
7	0.821308	0.822411	0.92778	0.90102	0.90052	0.90757	0.92143	0.88258	0.91592	0.87938	0.94338
8	0.795051	0.823139	0.90818	0.89984	0.88401	0.89401	0.90479	0.87064	0.90985	0.86262	0.94901
9	0.780412	0.796837	0.89437	0.88335	0.88114	0.89234	0.89155	0.86726	0.90007	0.84683	0.93575
10	0.767026	0.783224	0.89725	0.87321	0.86474	0.87308	0.89589	0.86696	0.88532	0.83683	0.92004
11	0.752496	0.780844	0.8867	0.86496	0.85803	0.86825	0.88116	0.85862	0.86637	0.82375	0.92069
12	0.754591	0.77062	0.87772	0.85472	0.84683	0.87155	0.88198	0.85014	0.86821	0.81291	0.90239
13	0.743653	0.75401	0.87482	0.86033	0.84336	0.86365	0.8696	0.83592	0.85162	0.8115	0.8972
14	0.732579	0.749248	0.86774	0.85768	0.84484	0.85462	0.87082	0.83535	0.84557	0.79985	0.89232
15	0.731463	0.742974	0.86013	0.84122	0.83296	0.84868	0.85428	0.83212	0.84424	0.79506	0.89426
16	0.724607	0.726083	0.85201	0.83918	0.82383	0.84221	0.85253	0.81755	0.83533	0.78382	0.87778
17	0.720389	0.720958	0.85563	0.83426	0.8232	0.8345	0.84852	0.81685	0.83075	0.78209	0.87609
18	0.708526	0.718185	0.84413	0.83528	0.81397	0.83311	0.84933	0.80826	0.82893	0.76788	0.87324
19	0.70507	0.711294	0.84372	0.82267	0.80976	0.8317	0.84098	0.80422	0.82604	0.7744	0.86784
20	0.698921	0.713843	0.83945	0.81973	0.80011	0.82346	0.82968	0.80386	0.81483	0.76737	0.87267
21	0.703982	0.704403	0.84088	0.81875	0.7931	0.82891	0.832	0.79677	0.82321	0.76253	0.85312
22	0.704118	0.70544	0.82284	0.8218	0.79222	0.81477	0.83288	0.79731	0.80459	0.76258	0.85374
23	0.694296	0.690874	0.81591	0.81755	0.78652	0.80825	0.8228	0.80962	0.81002	0.75875	0.8487
24	0.697479	0.699474	0.82574	0.81382	0.78453	0.81366	0.82039	0.78364	0.80879	0.75793	0.84481
25	0.69533	0.691687	0.81534	0.80516	0.78175	0.81084	0.82255	0.78558	0.80517	0.76301	0.84195
26	0.698703	0.68953	0.81481	0.80647	0.77448	0.81879	0.81471	0.77833	0.80172	0.75002	0.84234
27	0.704281	0.689026	0.79935	0.80518	0.77282	0.81156	0.81233	0.77175	0.79891	0.7499	0.83328
28	0.704826	0.681155	0.80785	0.80198	0.771	0.80636	0.80148	0.76915	0.79539	0.74832	0.84003
29	0.693996	0.679082	0.81226	0.79938	0.77536	0.80193	0.80834	0.76747	0.79266	0.75204	0.83596
30	0.695384	0.67785	0.80477	0.79264	0.77603	0.80206	0.8053	0.76999	0.79719	0.74892	0.82822
31	0.689099	0.684096	0.80661	0.79008	0.76637	0.79703	0.80192	0.762	0.80769	0.74597	0.83289
32	0.684555	0.673564	0.79953	0.79319	0.7638	0.7962	0.8016	0.75779	0.78451	0.73928	0.82861
33	0.693942	0.670623	0.80243	0.79727	0.7622	0.79282	0.79807	0.7564	0.79625	0.74715	0.81999
34	0.687167	0.665497	0.80338	0.78832	0.76017	0.78564	0.79642	0.75934	0.78591	0.74384	0.82801
35	0.691547	0.681687	0.7965	0.79159	0.7586	0.7882	0.79628	0.75096	0.78724	0.73873	0.82737
36	0.691983	0.674012	0.79748	0.78637	0.75609	0.79278	0.7895	0.75397	0.78715	0.74851	0.82038
37	0.690405	0.67264	0.79393	0.77856	0.7512	0.79345	0.7915	0.75069	0.7865	0.74041	0.80758
38	0.694867	0.666674	0.79573	0.78432	0.75376	0.79456	0.79911	0.75163	0.78748	0.74389	0.81636
39	0.688582	0.666786	0.78113	0.78999	0.75353	0.79178	0.7826	0.74912	0.77977	0.7384	0.81773
40	0.687439	0.670483	0.78045	0.7786	0.74798	0.79499	0.78814	0.75244	0.77756	0.74017	0.81205
41	0.684391	0.673928	0.78504	0.77273	0.75907	0.77922	0.78993	0.74614	0.78617	0.74048	0.80678
42	0.683738	0.666057	0.79076	0.78472	0.75355	0.79289	0.78461	0.74927	0.77863	0.73984	0.8079
43	0.692663	0.666421	0.78134	0.77515	0.7428	0.78649	0.78335	0.74334	0.78738	0.74003	0.8046
44	0.694486	0.66659	0.77906	0.77382	0.74254	0.78883	0.7872	0.73683	0.78309	0.73579	0.81576
45	0.680473	0.667262	0.78436	0.77073	0.74761	0.78733	0.78276	0.73955	0.78141	0.73389	0.80569
46	0.69835	0.662864	0.79017	0.77266	0.74707	0.78696	0.79111	0.73937	0.78447	0.74197	0.80314
47	0.69201	0.669643	0.77894	0.76984	0.75005	0.79596	0.77598	0.73506	0.78157	0.73315	0.80161
48	0.693126	0.662052	0.77586	0.7746	0.74561	0.78354	0.78068	0.73495	0.77637	0.74326	0.80055
49	0.688174	0.666113	0.77891	0.76892	0.74088	0.7737	0.77948	0.73813	0.78314	0.74264	0.79611
50	0.685425	0.666057	0.77405	0.76212	0.73801	0.77531	0.77412	0.73921	0.77879	0.73442	0.79564
51	0.683929	0.664741	0.7761	0.78296	0.74071	0.78289	0.77406	0.73455	0.77392	0.73907	0.78905
52	0.685725	0.668746	0.77008	0.7685	0.74287	0.77624	0.7763	0.73163	0.78031	0.73931	0.79302
53	0.69454	0.668522	0.78783	0.78258	0.74388	0.76947	0.77887	0.74596	0.78797	0.74417	0.79749
54	0.687303	0.666337	0.77118	0.77346	0.73795	0.77834	0.76195	0.73371	0.7844	0.73581	0.80052
55	0.691139	0.664237	0.77263	0.7695	0.74338	0.78229	0.77478	0.73433	0.78402	0.73499	0.79206
56	0.694023	0.667262	0.7731	0.77484	0.73935	0.77649	0.77388	0.73077	0.78108	0.74329	0.79497
57	0.690432	0.664545	0.77713	0.76795	0.73544	0.77538	0.76844	0.73268	0.78633	0.74168	0.79871
58	0.694731	0.659419	0.77734	0.76483	0.73877	0.77356	0.77598	0.73066	0.77763	0.73418	0.79803
59	0.69718	0.668774	0.76736	0.76697	0.73607	0.77326	0.77797	0.72672	0.7735	0.73058	0.78817
60	0.688037	0.669811	0.78122	0.76561	0.73449	0.78005	0.76985	0.72608	0.77438	0.73241	0.79203
61	0.694676	0.668354	0.7678	0.76428	0.737	0.77739	0.77178	0.72256	0.77877	0.73519	0.80507
62	0.690432	0.669419	0.76709	0.76861	0.73169	0.78113	0.77311	0.72919	0.78097	0.73962	0.79385
63	0.68431	0.670735	0.77414	0.76356	0.7324	0.77337	0.77292	0.72574	0.77886	0.74369	0.7958
64	0.683085	0.6732	0.76801	0.76161	0.73374	0.7785	0.76936	0.72362	0.77485	0.74254	0.79899
65	0.690786	0.6618	0.7699	0.77524	0.73117	0.7779	0.77478	0.72401	0.78288	0.73473	0.78967
66	0.689425	0.666533	0.75752	0.76621	0.73445	0.7746	0.76584	0.72324	0.77793	0.73614	0.7856
67	0.688119	0.663508	0.7763	0.76299	0.73033	0.77305	0.77042	0.72264	0.78227	0.73943	0.79268
68	0.680936	0.653957	0.76839	0.75929	0.73162	0.77681	0.76877	0.71981	0.78496	0.74825	0.78954
69	0.684255	0.665469	0.76718	0.76846	0.73777	0.77039	0.76859	0.72627	0.77583	0.74185	0.80146
70	0.695085	0.665273	0.76428	0.76637	0.73193	0.77159	0.76956	0.73008	0.78318	0.73789	0.78393
71	0.694241	0.673032	0.76674	0.76679	0.73396	0.77464	0.77435	0.72759	0.78538	0.73624	0.79074
72	0.686187	0.654881	0.75895	0.75584	0.73106	0.777	0.77317	0.7297	0.77868	0.73993	0.78754
73	0.687684	0.665637	0.76428	0.76343	0.7362	0.77439	0.77284	0.72397	0.77606	0.73447	0.78983
74	0.683058	0.669867	0.76958	0.75898	0.73812	0.77617	0.76614	0.72324	0.77583	0.73559	0.78419
75	0.684283	0.665833	0.77174	0.76221	0.7283	0.77644	0.76522	0.72368	0.78876	0.72867	0.7824
76	0.694649	0.659055	0.76988	0.7661	0.73031	0.77723	0.76814	0.72142	0.77165	0.73602	0.78007
77	0.692473	0.670035	0.77106	0.77062	0.72567	0.77328	0.76977	0.72073	0.78318	0.73799	0.78967
78	0.687466	0.663957	0.76496	0.76165	0.7349	0.77381	0.76918	0.71466	0.764	0.73099	0.77976
79	0.69133	0.667206	0.76214	0.76639	0.73201	0.77584	0.76724	0.72804	0.77473	0.73358	0.78632
80	0.693506	0.661043	0.76481	0.76236	0.73061	0.77714	0.76753	0.72116	0.77553	0.73883	0.78256
81	0.696554	0.668522	0.76066	0.76485	0.73607	0.77624	0.77113	0.72022	0.78227	0.73691	0.78637
82	0.686568	0.66687	0.77159	0.75727	0.72653	0.77127	0.76553	0.71852	0.77329	0.73583	0.78331
83	0.685153	0.666814	0.77399	0.75938	0.74095	0.76831	0.77755	0.72385	0.77765	0.74602	0.78251
84	0.685099	0.668018	0.75895	0.75625	0.7327	0.7724	0.7693	0.71763	0.77802	0.74372	0.7804
85	0.695003	0.670119	0.76327	0.76539	0.73633	0.77931	0.75926	0.72246	0.77345	0.74192	0.78409
86	0.693479	0.666421	0.76229	0.77308	0.72923	0.77589	0.76319	0.7184	0.77371	0.73303	0.78274
87	0.689153	0.669251	0.76857	0.76225	0.73065	0.77596	0.7639	0.7203	0.78125	0.73974	0.7694
88	0.68918	0.669587	0.76342	0.76381	0.7302	0.77587	0.7705	0.72034	0.78066	0.73418	0.78715
89	0.692173	0.666898	0.76469	0.75774	0.72371	0.78257	0.76195	0.71736	0.77529	0.73713	0.78975
90	0.688174	0.667766	0.76845	0.77226	0.7316	0.77229	0.76689	0.71578	0.77805	0.73828	0.78757
91	0.682106	0.66715	0.76573	0.75885	0.72951	0.77432	0.75971	0.71991	0.77231	0.73749	0.77809
92	0.688282	0.656338	0.76967	0.75909	0.73771	0.77577	0.7706	0.72291	0.76906	0.73521	0.77999
93	0.69201	0.667738	0.76247	0.75427	0.73326	0.77078	0.76406	0.71494	0.77735	0.74252	0.76984
94	0.684691	0.658747	0.75397	0.76581	0.72983	0.77892	0.76451	0.71413	0.77592	0.74235	0.78648
95	0.693615	0.659083	0.75675	0.75097	0.72966	0.77529	0.76246	0.71118	0.77184	0.74218	0.76711
96	0.68567	0.661828	0.7622	0.75972	0.73234	0.7755	0.75969	0.71466	0.78575	0.73437	0.78588
97	0.682187	0.666449	0.75524	0.76125	0.73896	0.77515	0.76129	0.71062	0.78706	0.73883	0.77469
98	0.687384	0.662668	0.76046	0.75529	0.72325	0.78167	0.76883	0.72121	0.76939	0.73094	0.78277
99	0.687575	0.652276	0.76238	0.75789	0.73396	0.77658	0.76298	0.71652	0.77506	0.73626	0.77269
100	0.698649	0.663957	0.77275	0.76574	0.73555	0.77889	0.7659	0.71507	0.77809	0.7343	0.78287
101	0.69805	0.66701	0.76312	0.76023	0.72936	0.77289	0.76887	0.7208	0.77975	0.73617	0.77363
102	0.684364	0.662948	0.77467	0.75284	0.71915	0.76811	0.75924	0.71293	0.78521	0.73614	0.77674
103	0.687357	0.666281	0.76505	0.77001	0.7283	0.77335	0.75993	0.71599	0.77534	0.74089	0.77163
104	0.690323	0.670119	0.7601	0.76512	0.72278	0.76843	0.75586	0.71621	0.77438	0.73938	0.78515
105	0.690568	0.662332	0.76703	0.75863	0.72541	0.77268	0.76447	0.71405	0.783	0.74748	0.7667
106	0.690323	0.667066	0.76134	0.7602	0.72422	0.77665	0.75999	0.7178	0.79399	0.74547	0.76838
107	0.693425	0.661604	0.77088	0.76265	0.72522	0.77596	0.75981	0.71834	0.77289	0.74283	0.78365
108	0.693887	0.661156	0.75812	0.76	0.73221	0.77342	0.75639	0.71963	0.777	0.73193	0.78175
109	0.690622	0.659503	0.75992	0.76441	0.73613	0.77279	0.76335	0.71555	0.77919	0.73085	0.77529
110	0.688446	0.659111	0.76339	0.75269	0.73238	0.7773	0.75712	0.71628	0.78052	0.7454	0.77815
111	0.692581	0.66813	0.76164	0.76181	0.72146	0.77028	0.75549	0.70642	0.78043	0.7429	0.77744
112	0.685779	0.663845	0.76004	0.75936	0.73087	0.77896	0.7626	0.71507	0.78857	0.74427	0.77571
113	0.691983	0.660623	0.76197	0.75856	0.73324	0.77254	0.77013	0.71772	0.77224	0.73857	0.77799
114	0.691547	0.65743	0.75726	0.76359	0.7316	0.76739	0.76577	0.71098	0.78615	0.73816	0.77851
115	0.680228	0.657178	0.75954	0.75987	0.72649	0.77055	0.75969	0.71725	0.7752	0.72802	0.77778
116	0.697234	0.661492	0.75847	0.75709	0.72908	0.77279	0.75508	0.71298	0.77903	0.73638	0.78277
117	0.694949	0.659391	0.75975	0.76441	0.72636	0.76787	0.76081	0.71167	0.77625	0.74221	0.77731
118	0.685208	0.66729	0.75972	0.75658	0.72539	0.76942	0.75964	0.71699	0.77842	0.74065	0.77635
119	0.690269	0.666281	0.763	0.75302	0.7266	0.77476	0.76932	0.71403	0.78335	0.74247	0.77498
120	0.692636	0.661716	0.76007	0.75816	0.72371	0.77009	0.76545	0.71378	0.77466	0.73495	0.76924
121	0.688364	0.663396	0.75711	0.75969	0.72483	0.77404	0.76211	0.71633	0.77711	0.73291	0.76615
122	0.697479	0.668018	0.75699	0.76181	0.72906	0.77818	0.76812	0.71349	0.77665	0.73526	0.77277
123	0.68752	0.658214	0.76099	0.76167	0.72759	0.77471	0.76278	0.71576	0.78055	0.74094	0.7701
124	0.682242	0.658719	0.7622	0.75865	0.72381	0.77755	0.76694	0.7111	0.78407	0.74417	0.77451
125	0.684201	0.664041	0.74991	0.75507	0.7297	0.78264	0.75649	0.71297	0.78267	0.74863	0.77874
126	0.683385	0.662388	0.76576	0.76214	0.72642	0.77379	0.75871	0.71166	0.7742	0.73981	0.76319
127	0.685398	0.661688	0.75492	0.75598	0.72873	0.77947	0.75655	0.70971	0.78043	0.73821	0.77713
128	0.69571	0.657822	0.76158	0.76096	0.72813	0.77409	0.76028	0.71674	0.777	0.72773	0.77176
129	0.684201	0.663901	0.75806	0.75593	0.73057	0.77772	0.76573	0.71703	0.7797	0.73928	0.77581
130	0.698295	0.66194	0.75338	0.75869	0.72638	0.77471	0.7717	0.71436	0.78668	0.73871	0.77436
131	0.692037	0.667934	0.75598	0.76477	0.7315	0.77869	0.76535	0.71303	0.77198	0.74166	0.76581
132	0.699438	0.666141	0.7452	0.75491	0.72787	0.76843	0.75345	0.71572	0.78206	0.73926	0.77005
133	0.690922	0.666141	0.75213	0.76879	0.73089	0.77312	0.75812	0.71479	0.7783	0.73742	0.76784
134	0.686405	0.660987	0.76007	0.75524	0.72504	0.77806	0.7581	0.71674	0.77739	0.73032	0.77594
135	0.689806	0.669335	0.75634	0.76436	0.7332	0.77307	0.75244	0.7114	0.7759	0.73305	0.76613
136	0.688418	0.65799	0.75589	0.7594	0.72882	0.77973	0.76339	0.71593	0.77655	0.7407	0.7736
137	0.695901	0.664601	0.77041	0.75676	0.73247	0.77441	0.7641	0.7186	0.77567	0.73579	0.7689
138	0.693289	0.663508	0.76952	0.75958	0.73191	0.77614	0.75781	0.71664	0.78048	0.74235	0.77124
139	0.692908	0.658747	0.7593	0.75355	0.72297	0.77638	0.75814	0.70816	0.77235	0.74053	0.77703
140	0.688963	0.658971	0.76223	0.75925	0.73333	0.76633	0.75299	0.71239	0.78619	0.74468	0.77082
141	0.687031	0.666786	0.75157	0.75369	0.72768	0.77053	0.76433	0.71014	0.7769	0.74218	0.77033
142	0.689099	0.671015	0.75575	0.74706	0.73134	0.77924	0.75608	0.71186	0.77315	0.74022	0.76514
143	0.690105	0.662164	0.75521	0.77017	0.7321	0.77744	0.75934	0.71941	0.78491	0.73564	0.77059
144	0.68635	0.659083	0.75652	0.75527	0.72763	0.77266	0.75824	0.70759	0.77861	0.73475	0.76467
145	0.694214	0.666225	0.75601	0.75894	0.72554	0.77573	0.76241	0.71795	0.7858	0.73308	0.76584
146	0.692146	0.660651	0.75601	0.75391	0.7362	0.76605	0.75677	0.71355	0.7752	0.73813	0.77051
147	0.682432	0.658495	0.74923	0.76152	0.73162	0.77614	0.76068	0.71116	0.78608	0.74154	0.7702
148	0.698676	0.66673	0.76365	0.76112	0.72541	0.78361	0.75565	0.71271	0.77184	0.7373	0.77194
149	0.689289	0.671911	0.75942	0.75449	0.72211	0.78155	0.76506	0.71819	0.78426	0.74106	0.77238
150	0.690758	0.66264	0.75584	0.75331	0.72737	0.77044	0.75871	0.7158	0.77508	0.7465	0.77316
151	0.700173	0.666814	0.75812	0.76345	0.73497	0.77104	0.76105	0.70998	0.77945	0.74259	0.76478
152	0.688119	0.666085	0.76016	0.7556	0.7242	0.77129	0.75441	0.71227	0.78692	0.73157	0.77129
153	0.688772	0.649055	0.76229	0.7633	0.72027	0.77277	0.75653	0.70862	0.78524	0.7423	0.7674
154	0.689969	0.666926	0.7585	0.76009	0.72686	0.77693	0.7549	0.71025	0.77823	0.74015	0.76888
155	0.694404	0.667626	0.76502	0.75475	0.7234	0.7712	0.76349	0.708	0.78412	0.74997	0.77381
156	0.690405	0.669138	0.76028	0.759	0.72658	0.76813	0.75455	0.7114	0.77226	0.74305	0.76696
157	0.691493	0.655245	0.75631	0.75453	0.7225	0.76679	0.75561	0.72018	0.77954	0.7423	0.76709
158	0.690187	0.663424	0.7572	0.75809	0.72539	0.77109	0.7594	0.71344	0.78178	0.74379	0.77329
159	0.69084	0.664601	0.75589	0.75729	0.72979	0.76845	0.75924	0.70878	0.77639	0.73502	0.77085
160	0.692391	0.667654	0.75418	0.76101	0.72796	0.77501	0.75445	0.71131	0.77331	0.74089	0.76618
161	0.69133	0.668746	0.75113	0.75889	0.73212	0.76714	0.75382	0.71597	0.78554	0.74154	0.76727
162	0.695901	0.663845	0.74807	0.76623	0.72962	0.77515	0.75673	0.70952	0.77975	0.73135	0.76615
163	0.694513	0.663312	0.75098	0.76319	0.72256	0.77617	0.75944	0.70119	0.78043	0.74003	0.76914
164	0.69065	0.664097	0.75344	0.75687	0.72757	0.77208	0.7526	0.71125	0.78344	0.74345	0.7728
165	0.688745	0.665021	0.75886	0.76341	0.71876	0.77755	0.76148	0.71676	0.77473	0.74839	0.77025
166	0.686813	0.661043	0.76031	0.75938	0.7318	0.77249	0.75883	0.7139	0.78125	0.73816	0.76859
167	0.68948	0.664013	0.75791	0.75311	0.72897	0.7736	0.75655	0.71628	0.78311	0.74127	0.76714
168	0.689289	0.66222	0.75015	0.75774	0.72757	0.76727	0.76472	0.70832	0.77711	0.73698	0.76992
169	0.693234	0.663144	0.75669	0.75851	0.7283	0.76965	0.75948	0.71606	0.77977	0.74082	0.7723
170	0.69152	0.662276	0.74796	0.75611	0.72815	0.78277	0.7562	0.71556	0.78006	0.73962	0.77519
171	0.687412	0.672612	0.75909	0.76416	0.72027	0.77143	0.75431	0.71498	0.78386	0.73713	0.77851
172	0.686514	0.671463	0.74858	0.76263	0.72317	0.77901	0.76254	0.71091	0.77508	0.74	0.75784
173	0.68382	0.668942	0.75441	0.75593	0.7305	0.77991	0.76164	0.71303	0.7763	0.74336	0.76997
174	0.691303	0.658635	0.75711	0.76023	0.72878	0.77765	0.75757	0.70963	0.77858	0.743	0.77106
175	0.692228	0.661464	0.75104	0.75389	0.73156	0.77469	0.74755	0.70459	0.77364	0.7499	0.76971
176	0.689452	0.663985	0.75068	0.76361	0.72179	0.78	0.7615	0.71549	0.77275	0.73694	0.76989
177	0.691901	0.665329	0.75216	0.75969	0.72757	0.77961	0.75459	0.71352	0.77571	0.74784	0.76371
178	0.692282	0.670959	0.75797	0.75275	0.73029	0.77333	0.75563	0.70739	0.77917	0.73358	0.76981
179	0.681045	0.655806	0.7476	0.75865	0.72776	0.77672	0.7625	0.71973	0.77989	0.74211	0.76389
180	0.687765	0.65813	0.75779	0.76425	0.72347	0.77125	0.75584	0.71478	0.77667	0.74338	0.7655
181	0.689779	0.660483	0.75524	0.76098	0.72491	0.77559	0.75683	0.71195	0.77686	0.74242	0.75829
182	0.686269	0.665833	0.75578	0.75544	0.72254	0.7812	0.75394	0.7148	0.7742	0.73931	0.7701
183	0.685752	0.662724	0.75243	0.75438	0.73147	0.76854	0.75543	0.71597	0.77898	0.73859	0.77298
184	0.690432	0.66124	0.75566	0.76895	0.72545	0.77042	0.7504	0.71622	0.77949	0.73044	0.76566
185	0.698758	0.658411	0.75649	0.76303	0.72444	0.77427	0.75628	0.71245	0.779	0.74293	0.76763
186	0.692473	0.653257	0.7572	0.75469	0.7222	0.77021	0.74661	0.7079	0.78234	0.74576	0.76903
187	0.693343	0.668718	0.76099	0.759	0.72677	0.774	0.75647	0.70361	0.77464	0.73185	0.76672
188	0.688337	0.654349	0.75231	0.75676	0.72485	0.76787	0.75761	0.70807	0.77749	0.73528	0.76755
189	0.693615	0.662304	0.75619	0.7526	0.72047	0.77046	0.75299	0.71594	0.7851	0.73614	0.76693
190	0.690704	0.660987	0.76126	0.74739	0.72696	0.77568	0.75789	0.70697	0.78916	0.73828	0.7695
191	0.693806	0.668606	0.76105	0.76047	0.72789	0.78585	0.76166	0.70881	0.77828	0.74202	0.7707
192	0.692799	0.663592	0.75486	0.74559	0.71784	0.7746	0.75842	0.70593	0.78486	0.73993	0.77153
193	0.684228	0.660455	0.75038	0.75531	0.72338	0.77021	0.76152	0.71486	0.7833	0.72999	0.76057
194	0.689316	0.659503	0.75735	0.75791	0.72515	0.77818	0.75606	0.7111	0.7783	0.74341	0.76553
195	0.690677	0.668886	0.74967	0.76143	0.72871	0.76182	0.76011	0.70219	0.77868	0.739	0.758
196	0.692146	0.660567	0.75175	0.76196	0.7296	0.76977	0.76101	0.71426	0.78612	0.73972	0.7668
197	0.685344	0.66701	0.75509	0.76216	0.72884	0.77037	0.75132	0.72179	0.7808	0.74348	0.76979
198	0.68986	0.657542	0.74837	0.76316	0.72366	0.77799	0.75745	0.70788	0.78232	0.74408	0.76249
199	0.693071	0.670119	0.75767	0.76703	0.71941	0.76912	0.75433	0.71249	0.7809	0.73689	0.76849
200	0.682922	0.659671	0.74982	0.75887	0.72317	0.77044	0.7562	0.71145	0.77357	0.74434	0.7627
201	0.680065	0.660791	0.74671	0.7665	0.72144	0.77631	0.75767	0.7096	0.77898	0.73861	0.76667
202	0.686786	0.665525	0.75646	0.76984	0.73048	0.77192	0.75873	0.71101	0.77798	0.73658	0.75553
203	0.686378	0.672976	0.75826	0.75967	0.73462	0.77233	0.75197	0.71336	0.78965	0.73998	0.76138
204	0.691711	0.665497	0.75299	0.75522	0.72714	0.7685	0.75244	0.71385	0.7843	0.74214	0.76737
205	0.687765	0.665889	0.75178	0.76795	0.72388	0.77501	0.75553	0.71615	0.77823	0.74266	0.77137
206	0.683167	0.65715	0.75551	0.76977	0.71712	0.77326	0.75696	0.71389	0.78615	0.74528	0.75881
207	0.691928	0.659615	0.76075	0.76459	0.72228	0.77199	0.76329	0.7124	0.77655	0.74046	0.77031
208	0.694078	0.657794	0.74849	0.7639	0.73331	0.77748	0.7572	0.71489	0.78029	0.74003	0.7647
209	0.688772	0.659755	0.75598	0.75949	0.73307	0.76704	0.76301	0.70754	0.77879	0.74293	0.76498
210	0.689044	0.657486	0.75089	0.75576	0.71974	0.77243	0.75512	0.7122	0.78407	0.73904	0.76309
211	0.69133	0.659671	0.75231	0.76194	0.72481	0.77023	0.75834	0.71418	0.78339	0.73631	0.77238
212	0.689289	0.671547	0.74914	0.76094	0.71637	0.77628	0.75431	0.71198	0.77431	0.75228	0.75714
213	0.692282	0.662556	0.75015	0.75538	0.71907	0.76894	0.76355	0.70925	0.78349	0.74858	0.76761
214	0.683657	0.66729	0.75089	0.7534	0.72671	0.77626	0.75219	0.71447	0.78178	0.7476	0.762
215	0.685507	0.657934	0.76235	0.7637	0.72444	0.7724	0.75345	0.71044	0.77333	0.72946	0.76042
216	0.679902	0.665581	0.75844	0.75865	0.72899	0.7761	0.75423	0.70538	0.77555	0.746	0.75738
217	0.687956	0.666001	0.75655	0.75687	0.71613	0.76813	0.75698	0.71218	0.7931	0.73955	0.77262
218	0.683711	0.661688	0.75367	0.75762	0.72532	0.76623	0.74622	0.71561	0.78671	0.74204	0.76462
219	0.686242	0.666281	0.74766	0.76067	0.72668	0.77982	0.75518	0.71133	0.78344	0.74775	0.76348
220	0.687004	0.661632	0.75666	0.76881	0.7206	0.78495	0.75991	0.7073	0.77795	0.73988	0.76579
221	0.693615	0.671715	0.75207	0.75825	0.72176	0.77383	0.75427	0.71148	0.78416	0.73382	0.76776
222	0.689997	0.658971	0.74846	0.75978	0.72502	0.77755	0.76221	0.71075	0.78283	0.74688	0.76846
223	0.688799	0.659503	0.74455	0.7568	0.72405	0.77836	0.75095	0.71985	0.77991	0.743	0.75346
224	0.685262	0.655329	0.74757	0.75529	0.72517	0.77663	0.75062	0.72303	0.77954	0.739	0.76441
225	0.696091	0.664237	0.74979	0.76198	0.72584	0.77614	0.75567	0.70921	0.78538	0.74171	0.77397
226	0.688935	0.660119	0.75012	0.75558	0.72435	0.78056	0.75335	0.70688	0.78111	0.74101	0.77088
227	0.695248	0.664209	0.75352	0.75811	0.72209	0.7761	0.75818	0.70459	0.78328	0.74194	0.76693
228	0.687112	0.659027	0.75548	0.75834	0.72159	0.77293	0.75924	0.70789	0.7809	0.73734	0.75626
229	0.687629	0.658663	0.74135	0.76058	0.7223	0.7694	0.75834	0.70936	0.78927	0.73569	0.7648
230	0.700037	0.665497	0.75613	0.7584	0.72539	0.77492	0.74411	0.70829	0.78608	0.74123	0.75735
231	0.694921	0.65799	0.74725	0.75998	0.72435	0.77455	0.75494	0.70943	0.77704	0.74336	0.76361
232	0.682949	0.659447	0.74884	0.75823	0.71816	0.77679	0.74743	0.71224	0.78489	0.74199	0.76566
233	0.699601	0.667122	0.75687	0.76234	0.71208	0.7691	0.75675	0.7115	0.78442	0.74022	0.76195
234	0.692527	0.661772	0.75015	0.76499	0.72228	0.77104	0.75419	0.71317	0.78419	0.74612	0.76158
235	0.683385	0.665357	0.74017	0.75589	0.72414	0.77407	0.76301	0.71031	0.78092	0.7452	0.76514
236	0.695765	0.656506	0.7511	0.76401	0.72036	0.77002	0.75747	0.71281	0.77856	0.73895	0.76158
237	0.6922	0.663564	0.73581	0.75845	0.72478	0.77681	0.7596	0.70696	0.7918	0.74818	0.7601
238	0.688663	0.66673	0.75142	0.76049	0.72211	0.77767	0.75398	0.71091	0.78764	0.73926	0.75722
239	0.689888	0.671043	0.75489	0.75702	0.72308	0.78063	0.75317	0.71121	0.78545	0.74	0.76247
240	0.691874	0.669783	0.75619	0.75491	0.72917	0.78245	0.7593	0.70703	0.78491	0.73533	0.764
241	0.695357	0.66348	0.75018	0.75282	0.7247	0.77737	0.75753	0.70977	0.78542	0.747	0.75351
242	0.690595	0.668018	0.75702	0.76363	0.7206	0.7764	0.75702	0.70719	0.78804	0.7384	0.75577
243	0.690459	0.665021	0.74772	0.75407	0.72196	0.77018	0.75971	0.71575	0.77466	0.74523	0.76226
244	0.688391	0.6625	0.74588	0.75553	0.70949	0.7782	0.74702	0.71599	0.78419	0.7453	0.76501
245	0.694432	0.659811	0.75655	0.75972	0.7212	0.77996	0.75301	0.70955	0.7762	0.74683	0.76135
246	0.696282	0.665665	0.7455	0.75876	0.72774	0.76968	0.75773	0.71101	0.783	0.746	0.7654
247	0.685561	0.655918	0.74822	0.76327	0.72371	0.77492	0.75539	0.71362	0.77732	0.73552	0.76254
248	0.682949	0.662052	0.75421	0.76512	0.72179	0.77882	0.75274	0.71318	0.77581	0.73761	0.76049
249	0.691602	0.663228	0.75465	0.75393	0.72043	0.77772	0.75885	0.70897	0.78825	0.74151	0.7574
250	0.694432	0.667374	0.75607	0.75048	0.72716	0.77169	0.7526	0.70436	0.77569	0.74957	0.75213
251	0.695112	0.668158	0.74867	0.75976	0.72455	0.77111	0.7558	0.71382	0.77305	0.74446	0.75982
252	0.693316	0.660063	0.75027	0.75827	0.7275	0.76935	0.76091	0.71609	0.78948	0.74238	0.76537
253	0.691874	0.664713	0.75151	0.75925	0.72712	0.777	0.75066	0.71599	0.77968	0.74952	0.76275
254	0.691683	0.661772	0.74831	0.7586	0.71889	0.77716	0.75818	0.71501	0.78374	0.74118	0.75935
255	0.685153	0.651492	0.75708	0.75631	0.72394	0.77515	0.7572	0.72089	0.7815	0.73945	0.76548
256	0.690323	0.660007	0.75216	0.76779	0.72444	0.77032	0.75533	0.71108	0.7833	0.74178	0.75618
257	0.6925	0.659783	0.74105	0.75887	0.71941	0.77922	0.75531	0.71552	0.77571	0.74091	0.75211
258	0.687793	0.661548	0.73786	0.75863	0.72589	0.78314	0.75125	0.71525	0.78197	0.74312	0.7601
259	0.693588	0.661015	0.75634	0.7617	0.71999	0.77746	0.75576	0.70882	0.78043	0.73773	0.76594
260	0.687058	0.662696	0.75139	0.75233	0.72355	0.78559	0.75005	0.71037	0.78512	0.74168	0.76078
261	0.687004	0.660287	0.75059	0.75351	0.72388	0.78596	0.75628	0.71613	0.79224	0.73698	0.75992
262	0.687221	0.660119	0.7505	0.75362	0.72386	0.78291	0.75333	0.71208	0.77956	0.74588	0.7587
263	0.684963	0.66911	0.74893	0.76154	0.72563	0.76778	0.75506	0.71466	0.78918	0.74334	0.75304
264	0.684092	0.655525	0.74707	0.75992	0.72707	0.77263	0.75058	0.71172	0.7889	0.74024	0.76454
265	0.689262	0.656954	0.74781	0.76323	0.72996	0.78009	0.75565	0.7068	0.77592	0.74535	0.76005
266	0.700608	0.65603	0.74496	0.75355	0.72174	0.77363	0.76362	0.71129	0.78178	0.73555	0.76672
267	0.682296	0.667878	0.7479	0.76363	0.71827	0.77157	0.75736	0.71129	0.77389	0.7499	0.76402
268	0.68752	0.658579	0.74496	0.75734	0.72718	0.77201	0.75189	0.71127	0.78939	0.74597	0.7606
269	0.693098	0.663901	0.74748	0.75257	0.72869	0.77501	0.75213	0.70813	0.78171	0.73396	0.75315
270	0.686677	0.665301	0.73919	0.75789	0.72127	0.77418	0.75085	0.71104	0.77898	0.73871	0.76099
271	0.689017	0.664769	0.74612	0.76621	0.72591	0.77413	0.75154	0.71071	0.78234	0.73485	0.77238
272	0.694676	0.667402	0.75255	0.75938	0.72258	0.77083	0.756	0.7193	0.7836	0.7441	0.75925
273	0.691384	0.665553	0.74796	0.75349	0.70938	0.77515	0.75093	0.70594	0.78773	0.73499	0.7553
274	0.690922	0.663536	0.74935	0.76332	0.72025	0.76914	0.75659	0.70835	0.78617	0.73679	0.7626
275	0.68567	0.666449	0.73895	0.7508	0.7242	0.77353	0.7547	0.71186	0.79537	0.73756	0.75831
276	0.690187	0.67222	0.7487	0.77217	0.72623	0.76695	0.75358	0.71618	0.78293	0.73895	0.75665
277	0.688963	0.666702	0.74967	0.75787	0.72798	0.78053	0.76215	0.73963	0.78048	0.74542	0.75725
278	0.694595	0.665161	0.74505	0.75722	0.72573	0.7761	0.74802	0.71042	0.78626	0.73571	0.75899
279	0.693697	0.654573	0.74727	0.7617	0.72476	0.76573	0.74775	0.71425	0.78255	0.74619	0.75797
280	0.691874	0.675609	0.75335	0.75658	0.72481	0.7755	0.74863	0.71557	0.78258	0.74307	0.7525
281	0.692173	0.65645	0.74348	0.7655	0.71671	0.77048	0.75918	0.71425	0.77842	0.74206	0.76023
282	0.6848	0.667206	0.75332	0.76461	0.71887	0.77788	0.75107	0.71006	0.78017	0.73564	0.75979
283	0.690813	0.665413	0.74493	0.75173	0.72211	0.76873	0.7596	0.70574	0.77798	0.74405	0.75624
284	0.689806	0.659531	0.74452	0.75843	0.72345	0.77441	0.75924	0.71683	0.78426	0.74123	0.75907
285	0.683956	0.657738	0.74336	0.76579	0.71935	0.77952	0.75669	0.71428	0.784	0.74758	0.76462
286	0.685208	0.658242	0.75637	0.76483	0.72371	0.7807	0.75117	0.70649	0.79313	0.73571	0.76818
287	0.696581	0.65785	0.74941	0.75556	0.71648	0.7733	0.75276	0.71163	0.78491	0.73775	0.76262
288	0.692064	0.66166	0.75743	0.75989	0.72768	0.77494	0.75433	0.71529	0.78636	0.73919	0.75489
289	0.689126	0.65575	0.76158	0.76321	0.72049	0.77769	0.7536	0.71387	0.78773	0.74185	0.75652
290	0.695302	0.656198	0.7463	0.75851	0.72254	0.77432	0.7529	0.7079	0.78027	0.74518	0.76273
291	0.684854	0.664993	0.74393	0.75667	0.71352	0.78333	0.75026	0.7188	0.78365	0.73471	0.75709
292	0.688065	0.656842	0.75258	0.75151	0.72509	0.78053	0.74842	0.70765	0.7805	0.74008	0.75198
293	0.692391	0.659531	0.74828	0.75578	0.72071	0.77619	0.75681	0.70778	0.78176	0.7373	0.76527
294	0.690731	0.65771	0.75157	0.75749	0.72282	0.76887	0.75154	0.70915	0.78449	0.74199	0.76498
295	0.689452	0.663929	0.7521	0.76361	0.72125	0.77762	0.75099	0.71679	0.78867	0.73916	0.74962
296	0.694704	0.667962	0.74375	0.75658	0.72228	0.77822	0.74726	0.71048	0.77252	0.7389	0.75662
297	0.686405	0.656478	0.74947	0.75467	0.71892	0.7743	0.75111	0.70785	0.77875	0.74125	0.76589
298	0.680936	0.664041	0.74991	0.75992	0.72377	0.77293	0.7582	0.71091	0.7816	0.73924	0.75538
299	0.684636	0.654657	0.74307	0.75231	0.72023	0.77483	0.76062	0.71528	0.78111	0.74271	0.7511
300	0.688772	0.65166	0.74947	0.75909	0.72589	0.77626	0.75028	0.70942	0.77994	0.74357	0.75982
301	0.686487	0.664377	0.75341	0.76034	0.72025	0.76411	0.75386	0.70875	0.77662	0.74223	0.75566
302	0.694187	0.664153	0.73948	0.75916	0.71805	0.77155	0.74551	0.71303	0.78332	0.73708	0.76049
303	0.6925	0.664573	0.73987	0.76198	0.72302	0.77917	0.75909	0.71205	0.78293	0.73689	0.76467
304	0.692119	0.664993	0.75815	0.75662	0.70942	0.77383	0.75441	0.71333	0.7822	0.74616	0.76179
305	0.690622	0.668102	0.75187	0.76096	0.72163	0.77966	0.73873	0.71054	0.78248	0.75012	0.75725
306	0.697588	0.652977	0.7489	0.75402	0.71984	0.77744	0.74649	0.71752	0.7748	0.74969	0.75566
307	0.690133	0.65743	0.75489	0.7572	0.71863	0.78206	0.74857	0.71209	0.7815	0.73842	0.75561
308	0.693534	0.658467	0.7516	0.75807	0.71728	0.77617	0.7527	0.70939	0.79091	0.74331	0.75361
309	0.690731	0.660707	0.76099	0.75651	0.71872	0.77236	0.75152	0.71752	0.78596	0.74664	0.73897
310	0.685861	0.664545	0.74603	0.76343	0.72623	0.77702	0.74474	0.71032	0.77739	0.73466	0.7539
311	0.69835	0.65757	0.74461	0.76227	0.72314	0.7749	0.75028	0.71104	0.78953	0.75019	0.76485
312	0.690405	0.663284	0.74719	0.75097	0.72392	0.7731	0.75516	0.71306	0.79152	0.73734	0.76293
313	0.694894	0.659923	0.75139	0.7653	0.72109	0.77882	0.74804	0.70979	0.78255	0.74235	0.75958
314	0.692527	0.669419	0.74396	0.74666	0.72578	0.77379	0.75103	0.70777	0.7833	0.73418	0.75808
315	0.682405	0.663256	0.75121	0.75718	0.722	0.77487	0.74626	0.70923	0.77984	0.74341	0.75691
316	0.688718	0.660707	0.74218	0.76172	0.7269	0.76878	0.76237	0.7067	0.78447	0.73562	0.76485
317	0.690133	0.656394	0.74088	0.76485	0.72586	0.77989	0.74639	0.71264	0.78122	0.74528	0.75764
318	0.686323	0.654013	0.74493	0.75791	0.7234	0.78448	0.75178	0.71691	0.78043	0.74489	0.75618
319	0.697588	0.66208	0.74704	0.76904	0.72478	0.77326	0.75215	0.71231	0.78724	0.73895	0.75979
320	0.700146	0.662304	0.74562	0.75802	0.72826	0.76469	0.75054	0.70727	0.79156	0.74765	0.76376
321	0.68899	0.666674	0.74683	0.76152	0.72334	0.777	0.74288	0.70862	0.77966	0.74163	0.75161
322	0.691167	0.655105	0.73984	0.75257	0.72187	0.7751	0.74484	0.71553	0.78521	0.73463	0.7499
323	0.688282	0.665777	0.74653	0.76272	0.72116	0.77219	0.74755	0.71066	0.77567	0.7459	0.76234
324	0.6965	0.659951	0.73871	0.7615	0.71958	0.77196	0.75759	0.71412	0.78699	0.74233	0.76457
325	0.699873	0.654265	0.75403	0.76141	0.72217	0.77993	0.75358	0.70755	0.7868	0.73756	0.75276
326	0.695003	0.665889	0.74493	0.75814	0.72148	0.77217	0.74335	0.70916	0.78155	0.73332	0.75265
327	0.690976	0.663929	0.74953	0.75838	0.71639	0.77055	0.74995	0.71235	0.77975	0.74293	0.75873
328	0.688609	0.66799	0.7513	0.75702	0.72265	0.781	0.75337	0.70646	0.78386	0.74525	0.75343
329	0.691466	0.661464	0.74665	0.7542	0.7193	0.77912	0.75164	0.70981	0.77578	0.74631	0.7553
330	0.692173	0.665441	0.75231	0.77077	0.72066	0.78453	0.75032	0.71717	0.78475	0.73401	0.75839
331	0.702839	0.655217	0.74961	0.76025	0.71745	0.77132	0.74376	0.70996	0.7829	0.73794	0.75099
332	0.692337	0.668186	0.7396	0.76121	0.71876	0.77104	0.74545	0.70504	0.7886	0.7483	0.7465
333	0.694404	0.654265	0.73931	0.75863	0.7239	0.78093	0.74466	0.70709	0.78743	0.74437	0.75086
334	0.693724	0.667178	0.7492	0.75978	0.72675	0.77217	0.74677	0.71341	0.77366	0.74988	0.75836
335	0.688854	0.664993	0.74485	0.76276	0.72045	0.77668	0.7559	0.71344	0.78127	0.74118	0.7525
336	0.68948	0.660651	0.74739	0.75642	0.72226	0.77305	0.7481	0.70423	0.7858	0.74451	0.75805
337	0.684827	0.659251	0.74265	0.75562	0.7209	0.77118	0.74545	0.70704	0.77954	0.73677	0.75489
338	0.686949	0.657934	0.74259	0.75491	0.71967	0.77497	0.75028	0.71331	0.78006	0.74403	0.75325
339	0.689969	0.661576	0.74251	0.75509	0.7192	0.77776	0.75343	0.70762	0.78591	0.74645	0.74946
340	0.695846	0.660063	0.75302	0.76528	0.71792	0.76878	0.75052	0.70827	0.78743	0.74465	0.76143
341	0.693153	0.650035	0.75323	0.75952	0.71404	0.76859	0.75134	0.71014	0.77865	0.74286	0.7519
342	0.68918	0.652668	0.74277	0.76481	0.72343	0.77353	0.74942	0.71331	0.77254	0.74405	0.76561
343	0.692037	0.659643	0.74665	0.75767	0.7138	0.766	0.75115	0.71112	0.77723	0.74029	0.75553
344	0.691874	0.658747	0.75284	0.75418	0.71812	0.77303	0.7496	0.71326	0.78181	0.73703	0.7546
345	0.692554	0.660203	0.74351	0.76432	0.71917	0.77633	0.7437	0.71593	0.78213	0.73641	0.76607
346	0.686731	0.659587	0.73871	0.76434	0.71855	0.76136	0.75437	0.71133	0.79404	0.73509	0.75574
347	0.688065	0.656982	0.74852	0.75602	0.71434	0.76822	0.75156	0.70782	0.78127	0.73708	0.75281
348	0.694513	0.659559	0.74325	0.75282	0.71298	0.77684	0.75056	0.70848	0.7794	0.74194	0.7608
349	0.692554	0.665525	0.74873	0.76109	0.71689	0.76804	0.75015	0.71964	0.78199	0.74319	0.75647
350	0.696227	0.658046	0.7391	0.75809	0.71445	0.76961	0.74663	0.7146	0.78867	0.7418	0.75556
351	0.689262	0.659223	0.74837	0.75605	0.722	0.77072	0.74193	0.70653	0.78176	0.73969	0.75559
352	0.6845	0.652696	0.75388	0.75805	0.72463	0.77155	0.75152	0.71669	0.78384	0.7371	0.756
353	0.705179	0.661324	0.74511	0.75453	0.722	0.76425	0.74396	0.71349	0.78325	0.7493	0.7527
354	0.690758	0.65799	0.74227	0.76639	0.71542	0.77474	0.75072	0.70905	0.79175	0.74463	0.75883
355	0.69084	0.665637	0.75471	0.76572	0.72543	0.7767	0.74606	0.70793	0.78302	0.75192	0.75138
356	0.684391	0.661688	0.72918	0.75978	0.7223	0.77381	0.75425	0.70848	0.78335	0.74317	0.75746
357	0.69133	0.665357	0.73134	0.76238	0.71613	0.77226	0.74767	0.71588	0.77788	0.75146	0.76247
358	0.693697	0.665385	0.74538	0.77044	0.71974	0.78026	0.7593	0.71075	0.78332	0.74655	0.75268
359	0.694132	0.653677	0.74354	0.76459	0.71596	0.77832	0.75999	0.70688	0.78699	0.74374	0.75561
360	0.688473	0.660595	0.75092	0.75878	0.72992	0.77942	0.74647	0.72102	0.7917	0.74034	0.75489
361	0.697071	0.656198	0.74008	0.76178	0.71637	0.77878	0.74769	0.71444	0.78878	0.74096	0.7512
362	0.687929	0.662836	0.74988	0.75685	0.71624	0.77307	0.75612	0.711	0.78605	0.73883	0.75296
363	0.69805	0.658018	0.7484	0.75887	0.72299	0.78118	0.74724	0.7023	0.7819	0.73926	0.7486
364	0.688337	0.658214	0.75347	0.75932	0.72302	0.77434	0.74869	0.71066	0.78232	0.74647	0.75128
365	0.695384	0.657654	0.75338	0.76043	0.71473	0.77608	0.74738	0.71675	0.77732	0.74322	0.75333
366	0.695983	0.664769	0.74784	0.76964	0.72017	0.774	0.75138	0.7069	0.78162	0.74547	0.75237
367	0.695057	0.659307	0.74639	0.75974	0.72122	0.77845	0.75368	0.71393	0.78545	0.73703	0.74775
368	0.688446	0.663116	0.74837	0.76178	0.71281	0.77901	0.7549	0.70919	0.78031	0.74357	0.75317
369	0.688582	0.65715	0.74369	0.751	0.71432	0.7748	0.74828	0.71085	0.78538	0.74854	0.74946
370	0.690105	0.666533	0.75711	0.75965	0.7234	0.77365	0.74958	0.70902	0.78388	0.7366	0.7518
371	0.692092	0.659195	0.74496	0.75611	0.71266	0.77115	0.75557	0.71028	0.78195	0.74163	0.75078
372	0.689779	0.663088	0.75095	0.76343	0.72122	0.76399	0.74415	0.7122	0.79107	0.74789	0.75769
373	0.688799	0.659671	0.75391	0.76259	0.72025	0.77289	0.74751	0.70881	0.77926	0.7383	0.75891
374	0.691629	0.655497	0.74177	0.75453	0.72401	0.77663	0.74889	0.71028	0.7822	0.73749	0.75727
375	0.692881	0.6618	0.75003	0.74988	0.7152	0.77303	0.75624	0.70696	0.78682	0.74393	0.76363
376	0.701397	0.657822	0.74926	0.75811	0.71835	0.76325	0.74624	0.71372	0.78069	0.75074	0.75603
377	0.694921	0.665889	0.74642	0.76735	0.72429	0.77097	0.75256	0.71626	0.78727	0.74094	0.74904
378	0.690187	0.662528	0.74973	0.75802	0.72368	0.7731	0.75311	0.71108	0.7904	0.74763	0.75016
379	0.683711	0.657598	0.74165	0.75602	0.72802	0.77621	0.74765	0.71414	0.77606	0.75072	0.75504
380	0.693343	0.659027	0.74911	0.75044	0.72604	0.77855	0.75531	0.70943	0.78237	0.73667	0.74437
381	0.693506	0.660399	0.746	0.755	0.71907	0.77321	0.75066	0.71033	0.78797	0.7489	0.75107
382	0.69805	0.6511	0.74813	0.75493	0.72125	0.7727	0.74991	0.70513	0.7875	0.74348	0.7566
383	0.693425	0.659307	0.74351	0.75133	0.71264	0.77758	0.75207	0.7132	0.78183	0.74683	0.75377
384	0.692092	0.660511	0.74725	0.76272	0.7204	0.77499	0.75441	0.71407	0.79042	0.74173	0.76311
385	0.690486	0.665161	0.74742	0.75865	0.71807	0.77411	0.74549	0.71162	0.79182	0.73936	0.76262
386	0.688201	0.651548	0.73626	0.75936	0.71702	0.77455	0.75156	0.71027	0.78986	0.74602	0.75766
387	0.701479	0.65785	0.74144	0.75843	0.72532	0.77187	0.74185	0.70743	0.78323	0.74679	0.75437
388	0.682623	0.666982	0.74929	0.75709	0.71982	0.77499	0.75781	0.71759	0.78591	0.74055	0.75187
389	0.691384	0.661268	0.74073	0.76287	0.71492	0.77393	0.74696	0.70858	0.77548	0.74103	0.75502
390	0.69152	0.660567	0.74665	0.76263	0.71589	0.77229	0.74932	0.70927	0.79089	0.74041	0.75839
391	0.693615	0.655273	0.75077	0.76163	0.72284	0.77215	0.74211	0.71275	0.78269	0.7464	0.75245
392	0.684446	0.660091	0.7394	0.75237	0.71272	0.78497	0.74765	0.7102	0.78461	0.73811	0.75359
393	0.686187	0.669755	0.74458	0.75596	0.70808	0.7743	0.74912	0.71634	0.78255	0.7435	0.75385
394	0.692337	0.660539	0.74713	0.75344	0.71995	0.7751	0.75044	0.71012	0.78328	0.74377	0.75587
395	0.689888	0.662976	0.74357	0.75269	0.72688	0.77931	0.74981	0.71251	0.7791	0.74695	0.75598
396	0.689969	0.665945	0.7553	0.76452	0.71557	0.76901	0.74869	0.71183	0.78454	0.74245	0.75164
397	0.690622	0.666001	0.75044	0.75722	0.72209	0.77441	0.75068	0.70894	0.77938	0.73562	0.7505
398	0.690568	0.662444	0.74997	0.76143	0.71417	0.77594	0.74066	0.71732	0.78365	0.73931	0.7538
399	0.697125	0.657962	0.74147	0.75963	0.72986	0.77714	0.74684	0.71024	0.79432	0.73957	0.76317
400	0.679929	0.666113	0.74499	0.76047	0.71464	0.7727	0.75533	0.71537	0.79217	0.74616	0.75211
401	0.686949	0.65701	0.74784	0.76305	0.72202	0.77009	0.74702	0.71012	0.78559	0.73408	0.75964
402	0.685453	0.665777	0.74224	0.76379	0.72105	0.77584	0.74787	0.71016	0.78367	0.74022	0.74544
403	0.702241	0.654797	0.7428	0.76303	0.71475	0.77437	0.74777	0.71923	0.78605	0.7396	0.74884
404	0.691711	0.659447	0.74422	0.7572	0.71797	0.77111	0.75081	0.70966	0.79054	0.74458	0.75172
405	0.689316	0.656506	0.74239	0.75754	0.72263	0.77469	0.7502	0.71198	0.78332	0.73787	0.74902
406	0.696527	0.658411	0.75222	0.76165	0.71961	0.77587	0.74225	0.71067	0.78538	0.74065	0.75151
407	0.696935	0.66813	0.75056	0.75453	0.72056	0.76928	0.7493	0.71135	0.77786	0.73964	0.74993
408	0.691765	0.669867	0.73931	0.76247	0.72241	0.78049	0.74983	0.71352	0.78395	0.74415	0.75117
409	0.692663	0.660483	0.74621	0.75907	0.71747	0.77067	0.74441	0.71102	0.78591	0.7441	0.75476
410	0.696309	0.649895	0.74485	0.75246	0.71471	0.7691	0.75274	0.70499	0.7836	0.74568	0.75286
411	0.685997	0.658382	0.74689	0.75649	0.72131	0.77263	0.74885	0.71621	0.78631	0.73622	0.7573
412	0.697533	0.66376	0.74416	0.75843	0.72412	0.77751	0.74736	0.71374	0.79233	0.73641	0.75701
413	0.686487	0.663396	0.73617	0.76497	0.7212	0.77102	0.74352	0.7099	0.78395	0.73765	0.75086
414	0.693887	0.662976	0.75163	0.75791	0.71712	0.77125	0.74215	0.71213	0.78804	0.7402	0.75258
415	0.692473	0.654517	0.73907	0.76683	0.71598	0.77252	0.74368	0.7137	0.7925	0.74036	0.75395
416	0.698948	0.662024	0.74529	0.75264	0.71758	0.77238	0.74476	0.70646	0.77616	0.74017	0.75678
417	0.682759	0.65743	0.74387	0.75544	0.7143	0.77815	0.74626	0.7111	0.79313	0.73583	0.75003
418	0.694785	0.659223	0.75154	0.75987	0.71764	0.77307	0.74808	0.7138	0.78993	0.74945	0.74219
419	0.690595	0.662136	0.7481	0.75402	0.71126	0.77247	0.74777	0.71544	0.79322	0.73655	0.75748
420	0.691357	0.65264	0.74514	0.75809	0.72015	0.78137	0.74539	0.71965	0.78668	0.7406	0.75662
421	0.688146	0.657122	0.73854	0.76049	0.72243	0.7812	0.74887	0.71143	0.78547	0.74393	0.75008
422	0.689697	0.65785	0.74511	0.75914	0.71413	0.7791	0.75347	0.70812	0.78064	0.75043	0.74863
423	0.693643	0.657766	0.73723	0.76541	0.72049	0.7694	0.74482	0.7094	0.77982	0.736	0.75803
424	0.693561	0.654433	0.74576	0.75573	0.71721	0.77111	0.74932	0.70643	0.78741	0.74631	0.74549
425	0.685181	0.651548	0.74221	0.75992	0.72023	0.763	0.75079	0.70951	0.78456	0.75194	0.75219
426	0.695275	0.657514	0.75074	0.75934	0.71702	0.77266	0.74694	0.71867	0.79002	0.74849	0.7594
427	0.684936	0.661632	0.754	0.75865	0.71689	0.77649	0.74826	0.70966	0.78638	0.74334	0.75829
428	0.688554	0.660259	0.74384	0.75749	0.719	0.77737	0.74877	0.71463	0.78395	0.74276	0.74705
429	0.693561	0.65743	0.74265	0.76545	0.71725	0.76771	0.75319	0.71341	0.79011	0.73706	0.75159
430	0.692173	0.666786	0.742	0.75662	0.72211	0.76406	0.75187	0.71216	0.7868	0.74552	0.74741
431	0.688174	0.666365	0.75335	0.76147	0.72291	0.77751	0.74738	0.70839	0.78624	0.74008	0.75351
432	0.686976	0.665693	0.73824	0.75567	0.72416	0.7694	0.748	0.7102	0.77422	0.74094	0.75655
433	0.694513	0.647599	0.74449	0.75958	0.72435	0.77356	0.74743	0.71593	0.78209	0.7396	0.75045
434	0.690432	0.665721	0.73777	0.75978	0.7222	0.76704	0.747	0.71167	0.78654	0.74063	0.7606
435	0.689071	0.658018	0.75107	0.76032	0.72012	0.76584	0.75136	0.71873	0.7956	0.74043	0.75764
436	0.694649	0.66152	0.74058	0.76223	0.71497	0.77589	0.74781	0.70451	0.78337	0.73919	0.75707
437	0.69416	0.662948	0.74419	0.7562	0.71218	0.77594	0.74842	0.70663	0.78108	0.74386	0.75629
438	0.699574	0.657598	0.73673	0.76545	0.72107	0.77312	0.7516	0.71363	0.78853	0.7343	0.75746
439	0.689099	0.663816	0.75272	0.77046	0.71863	0.77762	0.74531	0.7084	0.78932	0.73777	0.75172
440	0.68752	0.660623	0.74328	0.76388	0.71995	0.7709	0.74802	0.7105	0.78615	0.74813	0.74676
441	0.685806	0.655806	0.7476	0.75491	0.71354	0.77293	0.75134	0.71976	0.78041	0.73677	0.73978
442	0.687874	0.661184	0.74556	0.75952	0.71542	0.7767	0.74303	0.70717	0.77963	0.73567	0.75502
443	0.692935	0.665721	0.73741	0.7619	0.72131	0.77751	0.74743	0.71707	0.78547	0.73842	0.74315
444	0.685317	0.658635	0.74713	0.7528	0.7152	0.77735	0.75409	0.71552	0.77812	0.7452	0.74759
445	0.68616	0.653537	0.74218	0.7592	0.72502	0.76896	0.7514	0.71156	0.78724	0.73739	0.7593
446	0.695656	0.659559	0.75142	0.7685	0.71585	0.77312	0.7447	0.71397	0.7847	0.7423	0.74827
447	0.693506	0.65575	0.74191	0.75629	0.71801	0.77875	0.7496	0.71457	0.78722	0.7453	0.74435
448	0.687112	0.659783	0.74944	0.74993	0.70463	0.77755	0.746	0.7129	0.78146	0.74748	0.76148
449	0.690758	0.660679	0.74209	0.76009	0.71874	0.76757	0.74924	0.70804	0.78111	0.73595	0.74756
450	0.686296	0.655413	0.74339	0.75264	0.71339	0.77058	0.74775	0.71236	0.78748	0.74144	0.75572
451	0.691683	0.658298	0.7484	0.7625	0.71829	0.77319	0.75358	0.71139	0.78699	0.74283	0.74476
452	0.692962	0.658551	0.74636	0.75625	0.71201	0.7727	0.74722	0.71478	0.78694	0.74825	0.74461
453	0.689942	0.662388	0.73729	0.76499	0.72209	0.77291	0.75022	0.71356	0.79184	0.74214	0.74814
454	0.693506	0.666057	0.74639	0.76403	0.72168	0.7818	0.74225	0.71489	0.79413	0.74053	0.74624
455	0.694241	0.655133	0.75101	0.75932	0.71678	0.7731	0.74541	0.71322	0.77604	0.73809	0.75019
456	0.692119	0.661184	0.74683	0.75825	0.71635	0.78007	0.74877	0.71613	0.77623	0.74537	0.7492
457	0.685806	0.668662	0.73747	0.75811	0.72038	0.77543	0.75079	0.71393	0.78841	0.74214	0.75161
458	0.691139	0.664069	0.74182	0.75562	0.71624	0.77316	0.74502	0.71518	0.78125	0.74235	0.76226
459	0.689344	0.661884	0.74636	0.76416	0.70858	0.76808	0.75508	0.71337	0.77105	0.74132	0.75385
460	0.694486	0.668102	0.73661	0.76763	0.72043	0.77427	0.74531	0.71309	0.77975	0.74719	0.75662
461	0.692418	0.653341	0.74775	0.75409	0.72211	0.77504	0.74922	0.70924	0.78059	0.73607	0.75317
462	0.688609	0.663985	0.74763	0.75253	0.71419	0.77478	0.74523	0.71163	0.78069	0.74518	0.75081
463	0.690976	0.660707	0.74713	0.75266	0.71818	0.77714	0.74624	0.71699	0.79586	0.74211	0.75569
464	0.688174	0.667738	0.73809	0.75171	0.7119	0.77959	0.74751	0.71538	0.7885	0.73643	0.7532
465	0.685181	0.65236	0.7457	0.75789	0.72539	0.78009	0.75571	0.70715	0.78426	0.74894	0.75273
466	0.68831	0.658607	0.74573	0.75371	0.71848	0.77598	0.75121	0.7126	0.78769	0.73636	0.74814
467	0.685561	0.666954	0.73306	0.75542	0.71205	0.77298	0.75347	0.71093	0.7928	0.74197	0.75291
468	0.697506	0.668018	0.75204	0.76238	0.71359	0.77524	0.74973	0.71621	0.78617	0.74463	0.74699
469	0.701207	0.660007	0.74662	0.76125	0.71648	0.77171	0.74708	0.71383	0.78563	0.73933	0.74544
470	0.693588	0.660371	0.74002	0.7506	0.71607	0.77069	0.74999	0.71063	0.78589	0.74075	0.74655
471	0.700173	0.664657	0.74094	0.76679	0.72023	0.77139	0.75555	0.71647	0.77996	0.73626	0.74866
472	0.693316	0.66278	0.74256	0.75836	0.71725	0.77411	0.74325	0.70997	0.77968	0.75204	0.74557
473	0.684664	0.657234	0.72589	0.76372	0.71311	0.76753	0.746	0.7132	0.78451	0.7384	0.75052
474	0.68948	0.66348	0.75293	0.76161	0.71242	0.77342	0.75056	0.71318	0.78206	0.73732	0.75943
475	0.682922	0.659391	0.74052	0.75358	0.71283	0.777	0.75156	0.70962	0.78603	0.74698	0.75826
476	0.689344	0.657598	0.73863	0.75558	0.70929	0.77065	0.74653	0.71919	0.78699	0.74827	0.74531
477	0.692473	0.662304	0.74772	0.75722	0.72094	0.77275	0.74191	0.71195	0.78652	0.74722	0.75307
478	0.690622	0.658775	0.74656	0.76041	0.71044	0.77785	0.75867	0.71543	0.78185	0.74185	0.74686
479	0.689643	0.663284	0.73557	0.75825	0.72645	0.77741	0.74036	0.71009	0.78498	0.74496	0.75629
480	0.690704	0.654629	0.73729	0.76361	0.7173	0.7734	0.74032	0.70861	0.79259	0.7464	0.74751
481	0.691738	0.669839	0.74147	0.75849	0.71989	0.77279	0.74584	0.71744	0.78932	0.73986	0.74967
482	0.69103	0.67446	0.7407	0.76185	0.71594	0.77462	0.74836	0.71298	0.7931	0.74216	0.74902
483	0.692908	0.65208	0.73797	0.75818	0.71611	0.78538	0.74763	0.71494	0.78346	0.74111	0.75553
484	0.689833	0.665077	0.73516	0.75923	0.72327	0.77053	0.74064	0.7132	0.78209	0.74175	0.74985
485	0.690867	0.65222	0.738	0.75387	0.71986	0.77016	0.74327	0.72129	0.785	0.74043	0.75977
486	0.686568	0.657346	0.74005	0.75754	0.7176	0.77675	0.75125	0.71182	0.78521	0.74621	0.74499
487	0.692173	0.664097	0.74325	0.75407	0.71302	0.77663	0.7485	0.71174	0.79705	0.74235	0.74154
488	0.685697	0.656226	0.74177	0.75851	0.71285	0.77185	0.74663	0.71227	0.78076	0.74458	0.74515
489	0.690704	0.654377	0.73922	0.75533	0.71475	0.77118	0.74235	0.71497	0.78568	0.73485	0.74219
490	0.682487	0.662276	0.74659	0.75667	0.72392	0.77048	0.7517	0.71222	0.79728	0.75177	0.75073
491	0.692908	0.656002	0.74535	0.76174	0.71976	0.77954	0.74893	0.71349	0.78372	0.74647	0.76088
492	0.693561	0.664153	0.7394	0.755	0.71958	0.76829	0.74958	0.71163	0.78913	0.74398	0.74785
493	0.686949	0.664825	0.74313	0.7596	0.72017	0.77277	0.75184	0.71561	0.77863	0.74115	0.74349
494	0.703955	0.659979	0.74102	0.75582	0.7193	0.77039	0.7439	0.71154	0.78825	0.74434	0.75276
495	0.695574	0.664629	0.74425	0.75963	0.71117	0.77176	0.74038	0.70858	0.78057	0.74008	0.75224
496	0.691683	0.658775	0.73608	0.75949	0.72086	0.77455	0.74297	0.71351	0.78619	0.7448	0.75413
497	0.68548	0.662556	0.74091	0.75731	0.72071	0.77917	0.74936	0.71102	0.7851	0.74396	0.75821
498	0.690377	0.670511	0.74028	0.76819	0.71054	0.77589	0.74765	0.71765	0.778	0.74032	0.74302
499	0.693643	0.658354	0.73368	0.75765	0.72153	0.77023	0.74602	0.71101	0.78521	0.73996	0.74445

## Sheet: Ex. Data Fig. 2E
Extended Data Figure 2E
critical bilayer concentration measurement
NBD-PC [µg/mL]	Fluorescence [a.u.]
0	0
0.0195	230
0.039	421
0.078	985
0.156	2158
0.3125	5059
0.625	8929
1.25	11797
2.5	17302
5	23340

## Sheet: Ex. Data Fig. 4A
Extended Data Figure 4A
Sec profile of VDAC1 purification
Chrom.1				Size exclusion using Superdex 200 Increase 10/300 GL column; column buffer contains 0.1% LDAO
UV 1_280
ml	mAU
-16.1542	1.61002
-16.1531	18.5981
-16.152	19.3396
-16.1509	19.2669
-16.1498	19.206
-16.1487	19.1533
-16.1476	19.1016
-16.1465	19.0536
-16.1454	19.0321
-16.1443	19.0334
-16.1432	19.0535
-16.1421	19.0736
-16.141	19.09
-16.1399	19.0994
-16.1389	19.0979
-16.1378	19.0886
-16.1367	19.0683
-16.1356	19.0194
-16.1345	18.9457
-16.1334	18.8308
-16.1323	18.6681
-16.1312	18.5125
-16.1301	18.4055
-16.129	18.3787
-16.1279	18.3861
-16.1268	18.4242
-16.1257	18.4446
-16.1246	18.4512
-16.1235	18.4315
-16.1224	18.417
-16.1213	18.4061
-16.1202	18.4011
-16.1191	18.3933
-16.118	18.3811
-16.1169	18.3531
-16.1158	18.3205
-16.1147	18.2884
-16.1136	18.2751
-16.1125	18.2946
-16.1114	18.3325
-16.1103	18.3599
-16.1092	18.3193
-16.1081	18.2254
-16.107	18.0584
-16.1059	17.8842
-16.1048	17.7082
-16.1037	17.5672
-16.1026	17.4226
-16.1015	17.2625
-16.1004	17.0749
-16.0993	16.8658
-16.0982	16.6716
-16.0971	16.5468
-16.096	16.3979
-16.0949	16.0014
-16.0938	15.412
-16.0927	14.7399
-16.0916	14.097
-16.0905	13.5093
-16.0894	12.9794
-16.0883	12.5263
-16.0872	12.1517
-16.0861	11.8491
-16.085	11.6102
-16.0839	11.4181
-16.0828	11.2231
-16.0817	11.1297
-16.0806	11.164
-16.0795	11.311
-16.0784	11.5384
-16.0773	11.7944
-16.0762	12.0476
-16.0751	12.2929
-16.074	12.5193
-16.0729	12.7028
-16.0718	12.8261
-16.0707	12.8766
-16.0696	12.8687
-16.0685	12.8532
-16.0674	12.8847
-16.0663	12.9867
-16.0652	13.1499
-16.0641	13.3619
-16.063	13.6129
-16.0619	13.8887
-16.0608	14.178
-16.0597	14.4744
-16.0586	14.7748
-16.0575	15.0781
-16.0564	15.3741
-16.0553	15.659
-16.0542	15.9275
-16.0531	16.1742
-16.052	16.3977
-16.0509	16.5912
-16.0498	16.7556
-16.0487	16.893
-16.0476	17.0013
-16.0465	17.0836
-16.0454	17.1425
-16.0443	17.18
-16.0432	17.2
-16.0421	17.2069
-16.041	17.1999
-16.0399	17.179
-16.0388	17.1453
-16.0377	17.1032
-16.0367	17.0526
-16.0356	16.9871
-16.0345	16.9064
-16.0334	16.8147
-16.0323	16.7122
-16.0312	16.6
-16.0301	16.4798
-16.029	16.3527
-16.0279	16.2204
-16.0268	16.0848
-16.0257	15.9499
-16.0246	15.8161
-16.0235	15.683
-16.0224	15.5549
-16.0213	15.4346
-16.0202	15.3252
-16.0191	15.2266
-16.018	15.1412
-16.0169	15.0706
-16.0158	15.0165
-16.0147	14.9856
-16.0136	14.9823
-16.0125	15.0082
-16.0114	15.0624
-16.0103	15.1473
-16.0092	15.2607
-16.0081	15.3961
-16.007	15.5473
-16.0059	15.7143
-16.0048	15.8909
-16.0037	16.0732
-16.0026	16.2601
-16.0015	16.4431
-16.0004	16.6187
-15.9993	16.7811
-15.9982	16.9281
-15.9971	17.0555
-15.996	17.166
-15.9949	17.2606
-15.9938	17.3421
-15.9927	17.414
-15.9916	17.4778
-15.9905	17.5344
-15.9894	17.5865
-15.9883	17.637
-15.9872	17.6877
-15.9861	17.7394
-15.985	17.7882
-15.9839	17.8334
-15.9828	17.8788
-15.9817	17.9257
-15.9806	17.9714
-15.9795	18.0168
-15.9784	18.0597
-15.9773	18.0998
-15.9762	18.1373
-15.9751	18.1714
-15.974	18.2042
-15.9729	18.2321
-15.9718	18.2583
-15.9707	18.2799
-15.9696	18.3004
-15.9685	18.3177
-15.9674	18.3328
-15.9663	18.3455
-15.9652	18.3559
-15.9641	18.3645
-15.963	18.3721
-15.9619	18.3786
-15.9608	18.3833
-15.9597	18.3846
-15.9586	18.385
-15.9575	18.3854
-15.9564	18.3832
-15.9553	18.3781
-15.9542	18.3734
-15.9531	18.3682
-15.952	18.3609
-15.9509	18.3514
-15.9498	18.3403
-15.9487	18.3288
-15.9476	18.3175
-15.9465	18.306
-15.9454	18.2947
-15.9443	18.2816
-15.9432	18.2674
-15.9421	18.255
-15.941	18.2443
-15.9399	18.2332
-15.9388	18.222
-15.9377	18.2117
-15.9366	18.2022
-15.9356	18.193
-15.9345	18.183
-15.9334	18.1734
-15.9323	18.1633
-15.9312	18.1536
-15.9301	18.1448
-15.929	18.1335
-15.9279	18.1209
-15.9268	18.1077
-15.9257	18.095
-15.9246	18.0795
-15.9235	18.0634
-15.9224	18.0474
-15.9213	18.0319
-15.9202	18.0168
-15.9191	18.0013
-15.918	17.9847
-15.9169	17.9684
-15.9158	17.9543
-15.9147	17.9413
-15.9136	17.9299
-15.9125	17.9181
-15.9114	17.9056
-15.9103	17.8944
-15.9092	17.8839
-15.9081	17.8745
-15.907	17.8648
-15.9059	17.8539
-15.9048	17.8438
-15.9037	17.8339
-15.9026	17.8247
-15.9015	17.815
-15.9004	17.8025
-15.8993	17.7898
-15.8982	17.7773
-15.8971	17.765
-15.896	17.7531
-15.8949	17.7407
-15.8938	17.7268
-15.8927	17.7142
-15.8916	17.7027
-15.8905	17.6906
-15.8894	17.6774
-15.8883	17.6665
-15.8872	17.6524
-15.8861	17.6432
-15.885	17.6329
-15.8839	17.6224
-15.8828	17.6119
-15.8817	17.6031
-15.8806	17.5931
-15.8795	17.5873
-15.8784	17.5785
-15.8773	17.5699
-15.8762	17.5606
-15.8751	17.5512
-15.874	17.541
-15.8729	17.5297
-15.8718	17.5187
-15.8707	17.5082
-15.8696	17.4981
-15.8685	17.4884
-15.8674	17.4794
-15.8663	17.4703
-15.8652	17.4597
-15.8641	17.4479
-15.863	17.4365
-15.8619	17.427
-15.8608	17.4179
-15.8597	17.4087
-15.8586	17.3997
-15.8575	17.3912
-15.8564	17.3814
-15.8553	17.3724
-15.8542	17.3643
-15.8531	17.3548
-15.852	17.3446
-15.8509	17.334
-15.8498	17.3245
-15.8487	17.3159
-15.8476	17.3051
-15.8465	17.2931
-15.8454	17.2807
-15.8443	17.272
-15.8432	17.2598
-15.8421	17.2482
-15.841	17.2362
-15.8399	17.2239
-15.8388	17.2128
-15.8377	17.2
-15.8366	17.1905
-15.8355	17.1807
-15.8345	17.1715
-15.8334	17.1635
-15.8323	17.1561
-15.8312	17.1498
-15.8301	17.143
-15.829	17.1354
-15.8279	17.1301
-15.8268	17.1243
-15.8257	17.1178
-15.8246	17.1116
-15.8235	17.1048
-15.8224	17.098
-15.8213	17.0908
-15.8202	17.0812
-15.8191	17.071
-15.818	17.061
-15.8169	17.0502
-15.8158	17.0393
-15.8147	17.028
-15.8136	17.0161
-15.8125	17.0051
-15.8114	16.9945
-15.8103	16.9849
-15.8092	16.9762
-15.8081	16.967
-15.807	16.9585
-15.8059	16.9515
-15.8048	16.9458
-15.8037	16.9385
-15.8026	16.932
-15.8015	16.9272
-15.8004	16.9211
-15.7993	16.9149
-15.7982	16.9087
-15.7971	16.901
-15.796	16.8922
-15.7949	16.8854
-15.7938	16.877
-15.7927	16.8703
-15.7916	16.8616
-15.7905	16.8518
-15.7894	16.843
-15.7883	16.8329
-15.7872	16.8235
-15.7861	16.8153
-15.785	16.8058
-15.7839	16.7977
-15.7828	16.7907
-15.7817	16.7821
-15.7806	16.7741
-15.7795	16.7642
-15.7784	16.7534
-15.7773	16.7461
-15.7762	16.7394
-15.7751	16.7305
-15.774	16.7218
-15.7729	16.7144
-15.7718	16.7081
-15.7707	16.7015
-15.7696	16.6937
-15.7685	16.6856
-15.7674	16.6786
-15.7663	16.672
-15.7652	16.6664
-15.7641	16.6597
-15.763	16.6529
-15.7619	16.6453
-15.7608	16.6402
-15.7597	16.6354
-15.7586	16.6276
-15.7575	16.6191
-15.7564	16.6138
-15.7553	16.607
-15.7542	16.6006
-15.7531	16.5933
-15.752	16.5869
-15.7509	16.5796
-15.7498	16.5737
-15.7487	16.5657
-15.7476	16.5575
-15.7465	16.5498
-15.7454	16.5427
-15.7443	16.5351
-15.7432	16.5258
-15.7421	16.516
-15.741	16.5073
-15.7399	16.5006
-15.7388	16.4928
-15.7377	16.4849
-15.7366	16.4767
-15.7355	16.4694
-15.7344	16.4612
-15.7333	16.4529
-15.7323	16.4445
-15.7312	16.4357
-15.7301	16.4273
-15.729	16.4205
-15.7279	16.4136
-15.7268	16.4062
-15.7257	16.3992
-15.7246	16.3937
-15.7235	16.3883
-15.7224	16.3821
-15.7213	16.3762
-15.7202	16.3713
-15.7191	16.368
-15.718	16.3644
-15.7169	16.3603
-15.7158	16.3565
-15.7147	16.351
-15.7136	16.3455
-15.7125	16.3393
-15.7114	16.3319
-15.7103	16.3208
-15.7092	16.3117
-15.7081	16.303
-15.707	16.2954
-15.7059	16.2863
-15.7048	16.2769
-15.7037	16.2678
-15.7026	16.2593
-15.7015	16.2522
-15.7004	16.2438
-15.6993	16.2352
-15.6982	16.2278
-15.6971	16.2225
-15.696	16.219
-15.6949	16.2139
-15.6938	16.2066
-15.6927	16.2016
-15.6916	16.1958
-15.6905	16.1891
-15.6894	16.1844
-15.6883	16.1795
-15.6872	16.1739
-15.6861	16.1681
-15.685	16.1638
-15.6839	16.1566
-15.6828	16.1489
-15.6817	16.1405
-15.6806	16.1338
-15.6795	16.1277
-15.6784	16.1212
-15.6773	16.1154
-15.6762	16.1085
-15.6751	16.0999
-15.674	16.092
-15.6729	16.084
-15.6718	16.0769
-15.6707	16.0708
-15.6696	16.0636
-15.6685	16.0563
-15.6674	16.0505
-15.6663	16.0435
-15.6652	16.0349
-15.6641	16.0275
-15.663	16.0213
-15.6619	16.0145
-15.6608	16.0065
-15.6597	16
-15.6586	15.9924
-15.6575	15.9865
-15.6564	15.9782
-15.6553	15.9731
-15.6542	15.9667
-15.6531	15.9587
-15.652	15.9509
-15.6509	15.9448
-15.6498	15.9384
-15.6487	15.9318
-15.6476	15.9264
-15.6465	15.9198
-15.6454	15.9134
-15.6443	15.9056
-15.6432	15.9004
-15.6421	15.8936
-15.641	15.8857
-15.6399	15.8797
-15.6388	15.8724
-15.6377	15.8651
-15.6366	15.8583
-15.6355	15.8514
-15.6344	15.8439
-15.6333	15.8364
-15.6322	15.8283
-15.6311	15.8211
-15.6301	15.8139
-15.629	15.8068
-15.6279	15.7995
-15.6268	15.7912
-15.6257	15.784
-15.6246	15.7778
-15.6235	15.7724
-15.6224	15.7672
-15.6213	15.7624
-15.6202	15.7583
-15.6191	15.7536
-15.618	15.7493
-15.6169	15.7453
-15.6158	15.7414
-15.6147	15.7392
-15.6136	15.7375
-15.6125	15.7354
-15.6114	15.7333
-15.6103	15.7304
-15.6092	15.7267
-15.6081	15.723
-15.607	15.7175
-15.6059	15.7123
-15.6048	15.7078
-15.6037	15.6996
-15.6026	15.6914
-15.6015	15.6826
-15.6004	15.6742
-15.5993	15.6654
-15.5982	15.6552
-15.5971	15.6451
-15.596	15.6355
-15.5949	15.6275
-15.5938	15.6173
-15.5927	15.6094
-15.5916	15.6008
-15.5905	15.5915
-15.5894	15.5854
-15.5883	15.5791
-15.5872	15.5718
-15.5861	15.5637
-15.585	15.5547
-15.5839	15.546
-15.5828	15.5372
-15.5817	15.5281
-15.5806	15.5206
-15.5795	15.5123
-15.5784	15.5026
-15.5773	15.4938
-15.5762	15.4844
-15.5751	15.4731
-15.574	15.4605
-15.5729	15.4502
-15.5718	15.4398
-15.5707	15.4297
-15.5696	15.4211
-15.5685	15.413
-15.5674	15.403
-15.5663	15.3912
-15.5652	15.3813
-15.5641	15.3712
-15.563	15.3614
-15.5619	15.3526
-15.5608	15.3435
-15.5597	15.3335
-15.5586	15.3232
-15.5575	15.3138
-15.5564	15.3048
-15.5553	15.2948
-15.5542	15.2845
-15.5531	15.2754
-15.552	15.2645
-15.5509	15.2533
-15.5498	15.2431
-15.5487	15.2333
-15.5476	15.2232
-15.5465	15.2149
-15.5454	15.2066
-15.5443	15.1976
-15.5432	15.1882
-15.5421	15.1794
-15.541	15.1677
-15.5399	15.1571
-15.5388	15.147
-15.5377	15.1389
-15.5366	15.1286
-15.5355	15.1187
-15.5344	15.1072
-15.5333	15.0954
-15.5322	15.0837
-15.5311	15.0726
-15.53	15.0606
-15.529	15.0483
-15.5279	15.0361
-15.5268	15.0254
-15.5257	15.0148
-15.5246	15.0025
-15.5235	14.9906
-15.5224	14.9777
-15.5213	14.9664
-15.5202	14.9566
-15.5191	14.946
-15.518	14.9346
-15.5169	14.9239
-15.5158	14.9143
-15.5147	14.9045
-15.5136	14.8952
-15.5125	14.8861
-15.5114	14.8767
-15.5103	14.8681
-15.5092	14.859
-15.5081	14.8494
-15.507	14.8415
-15.5059	14.8339
-15.5048	14.8248
-15.5037	14.8151
-15.5026	14.8061
-15.5015	14.7956
-15.5004	14.7853
-15.4993	14.7742
-15.4982	14.7616
-15.4971	14.7469
-15.496	14.7337
-15.4949	14.7198
-15.4938	14.7072
-15.4927	14.6913
-15.4916	14.6759
-15.4905	14.662
-15.4894	14.6514
-15.4883	14.6375
-15.4872	14.6249
-15.4861	14.6117
-15.485	14.5987
-15.4839	14.5865
-15.4828	14.5758
-15.4817	14.564
-15.4806	14.5534
-15.4795	14.5431
-15.4784	14.5313
-15.4773	14.5189
-15.4762	14.5069
-15.4751	14.4942
-15.474	14.4816
-15.4729	14.4711
-15.4718	14.4592
-15.4707	14.4481
-15.4696	14.4362
-15.4685	14.4221
-15.4674	14.4099
-15.4663	14.3969
-15.4652	14.3836
-15.4641	14.37
-15.463	14.3574
-15.4619	14.3445
-15.4608	14.3308
-15.4597	14.3172
-15.4586	14.3035
-15.4575	14.2904
-15.4564	14.2778
-15.4553	14.2658
-15.4542	14.2553
-15.4531	14.2444
-15.452	14.2324
-15.4509	14.2217
-15.4498	14.2122
-15.4487	14.2022
-15.4476	14.1919
-15.4465	14.183
-15.4454	14.1735
-15.4443	14.1626
-15.4432	14.151
-15.4421	14.1402
-15.441	14.1283
-15.4399	14.1153
-15.4388	14.1057
-15.4377	14.0965
-15.4366	14.0856
-15.4355	14.0755
-15.4344	14.0635
-15.4333	14.0525
-15.4322	14.0428
-15.4311	14.0328
-15.43	14.0245
-15.4289	14.0148
-15.4278	14.006
-15.4268	13.996
-15.4257	13.9837
-15.4246	13.9718
-15.4235	13.9612
-15.4224	13.951
-15.4213	13.9424
-15.4202	13.9329
-15.4191	13.923
-15.418	13.9116
-15.4169	13.8999
-15.4158	13.8882
-15.4147	13.8749
-15.4136	13.8633
-15.4125	13.8522
-15.4114	13.8422
-15.4103	13.8324
-15.4092	13.82
-15.4081	13.8072
-15.407	13.7955
-15.4059	13.7845
-15.4048	13.7737
-15.4037	13.7632
-15.4026	13.7543
-15.4015	13.7467
-15.4004	13.7401
-15.3993	13.7334
-15.3982	13.7256
-15.3971	13.7167
-15.396	13.7078
-15.3949	13.6995
-15.3938	13.6893
-15.3927	13.6803
-15.3916	13.6699
-15.3905	13.6591
-15.3894	13.648
-15.3883	13.6377
-15.3872	13.6255
-15.3861	13.612
-15.385	13.5983
-15.3839	13.5865
-15.3828	13.5759
-15.3817	13.5648
-15.3806	13.5544
-15.3795	13.5441
-15.3784	13.5347
-15.3773	13.5252
-15.3762	13.5161
-15.3751	13.5068
-15.374	13.4966
-15.3729	13.4879
-15.3718	13.4802
-15.3707	13.471
-15.3696	13.4617
-15.3685	13.4534
-15.3674	13.4445
-15.3663	13.4352
-15.3652	13.4261
-15.3641	13.416
-15.363	13.4051
-15.3619	13.3941
-15.3608	13.3833
-15.3597	13.3731
-15.3586	13.3622
-15.3575	13.3517
-15.3564	13.3415
-15.3553	13.3324
-15.3542	13.3222
-15.3531	13.3114
-15.352	13.3012
-15.3509	13.2914
-15.3498	13.2821
-15.3487	13.2734
-15.3476	13.2646
-15.3465	13.2559
-15.3454	13.2465
-15.3443	13.2377
-15.3432	13.2303
-15.3421	13.2217
-15.341	13.2107
-15.3399	13.1986
-15.3388	13.1895
-15.3377	13.1792
-15.3366	13.1682
-15.3355	13.1579
-15.3344	13.1486
-15.3333	13.139
-15.3322	13.1278
-15.3311	13.1178
-15.33	13.109
-15.3289	13.0987
-15.3278	13.0886
-15.3267	13.0811
-15.3256	13.0703
-15.3246	13.0602
-15.3235	13.0523
-15.3224	13.0426
-15.3213	13.0326
-15.3202	13.022
-15.3191	13.0111
-15.318	13.0015
-15.3169	12.9889
-15.3158	12.9766
-15.3147	12.9655
-15.3136	12.9538
-15.3125	12.9428
-15.3114	12.9341
-15.3103	12.924
-15.3092	12.913
-15.3081	12.9022
-15.307	12.891
-15.3059	12.8797
-15.3048	12.8691
-15.3037	12.8593
-15.3026	12.8485
-15.3015	12.837
-15.3004	12.8261
-15.2993	12.8161
-15.2982	12.8068
-15.2971	12.7967
-15.296	12.7868
-15.2949	12.7781
-15.2938	12.7698
-15.2927	12.7621
-15.2916	12.7541
-15.2905	12.7457
-15.2894	12.7362
-15.2883	12.7267
-15.2872	12.718
-15.2861	12.7075
-15.285	12.6964
-15.2839	12.6833
-15.2828	12.6725
-15.2817	12.6593
-15.2806	12.6469
-15.2795	12.6354
-15.2784	12.621
-15.2773	12.6096
-15.2762	12.5983
-15.2751	12.5872
-15.274	12.5777
-15.2729	12.5663
-15.2718	12.5564
-15.2707	12.546
-15.2696	12.5375
-15.2685	12.5277
-15.2674	12.5177
-15.2663	12.5064
-15.2652	12.4953
-15.2641	12.4863
-15.263	12.4757
-15.2619	12.4662
-15.2608	12.4556
-15.2597	12.4452
-15.2586	12.4359
-15.2575	12.426
-15.2564	12.4152
-15.2553	12.4041
-15.2542	12.3929
-15.2531	12.3821
-15.252	12.3734
-15.2509	12.3636
-15.2498	12.3535
-15.2487	12.3441
-15.2476	12.3347
-15.2465	12.3255
-15.2454	12.3155
-15.2443	12.3051
-15.2432	12.2961
-15.2421	12.2877
-15.241	12.2786
-15.2399	12.269
-15.2388	12.2593
-15.2377	12.2493
-15.2366	12.2399
-15.2355	12.2307
-15.2344	12.2208
-15.2333	12.2113
-15.2322	12.1991
-15.2311	12.1885
-15.23	12.1786
-15.2289	12.1679
-15.2278	12.1568
-15.2267	12.1465
-15.2256	12.136
-15.2245	12.1266
-15.2234	12.1166
-15.2224	12.1066
-15.2213	12.0963
-15.2202	12.0862
-15.2191	12.076
-15.218	12.0678
-15.2169	12.0589
-15.2158	12.0517
-15.2147	12.0444
-15.2136	12.0346
-15.2125	12.0255
-15.2114	12.0157
-15.2103	12.0062
-15.2092	11.9969
-15.2081	11.9879
-15.207	11.9793
-15.2059	11.9704
-15.2048	11.9619
-15.2037	11.9512
-15.2026	11.9396
-15.2015	11.9273
-15.2004	11.9147
-15.1993	11.9035
-15.1982	11.8929
-15.1971	11.8823
-15.196	11.8722
-15.1949	11.8625
-15.1938	11.8527
-15.1927	11.8431
-15.1916	11.834
-15.1905	11.8252
-15.1894	11.8168
-15.1883	11.8094
-15.1872	11.8023
-15.1861	11.7951
-15.185	11.7874
-15.1839	11.7799
-15.1828	11.7735
-15.1817	11.7667
-15.1806	11.7568
-15.1795	11.7465
-15.1784	11.7354
-15.1773	11.7237
-15.1762	11.7131
-15.1751	11.7011
-15.174	11.6887
-15.1729	11.6788
-15.1718	11.6682
-15.1707	11.6561
-15.1696	11.6449
-15.1685	11.6329
-15.1674	11.6228
-15.1663	11.6135
-15.1652	11.6029
-15.1641	11.5941
-15.163	11.5849
-15.1619	11.576
-15.1608	11.5668
-15.1597	11.5583
-15.1586	11.549
-15.1575	11.5386
-15.1564	11.5288
-15.1553	11.5205
-15.1542	11.5112
-15.1531	11.5022
-15.152	11.4924
-15.1509	11.4817
-15.1498	11.4711
-15.1487	11.4603
-15.1476	11.4503
-15.1465	11.439
-15.1454	11.4276
-15.1443	11.4167
-15.1432	11.4065
-15.1421	11.3957
-15.141	11.3836
-15.1399	11.3713
-15.1388	11.3586
-15.1377	11.3475
-15.1366	11.3383
-15.1355	11.3282
-15.1344	11.3167
-15.1333	11.306
-15.1322	11.2949
-15.1311	11.2834
-15.13	11.2743
-15.1289	11.2672
-15.1278	11.2569
-15.1267	11.2471
-15.1256	11.2367
-15.1245	11.2278
-15.1234	11.2167
-15.1224	11.2059
-15.1212	11.194
-15.1202	11.1839
-15.1191	11.1744
-15.118	11.1636
-15.1169	11.1531
-15.1158	11.142
-15.1147	11.1297
-15.1136	11.118
-15.1125	11.1067
-15.1114	11.0958
-15.1103	11.0846
-15.1092	11.0732
-15.1081	11.0635
-15.107	11.0536
-15.1059	11.0412
-15.1048	11.0286
-15.1037	11.0166
-15.1026	11.0055
-15.1015	10.9949
-15.1004	10.9821
-15.0993	10.9696
-15.0982	10.9572
-15.0971	10.9445
-15.096	10.9325
-15.0949	10.9208
-15.0938	10.9082
-15.0927	10.8952
-15.0916	10.8833
-15.0905	10.8711
-15.0894	10.8578
-15.0883	10.8452
-15.0872	10.8333
-15.0861	10.8209
-15.085	10.8082
-15.0839	10.7969
-15.0828	10.7857
-15.0817	10.7744
-15.0806	10.7629
-15.0795	10.7518
-15.0784	10.7414
-15.0773	10.7327
-15.0762	10.7245
-15.0751	10.7156
-15.074	10.7037
-15.0729	10.6898
-15.0718	10.6778
-15.0707	10.6656
-15.0696	10.6519
-15.0685	10.6373
-15.0674	10.6223
-15.0663	10.6077
-15.0652	10.5926
-15.0641	10.5779
-15.063	10.5625
-15.0619	10.5473
-15.0608	10.5335
-15.0597	10.5207
-15.0586	10.5087
-15.0575	10.497
-15.0564	10.486
-15.0553	10.4761
-15.0542	10.4646
-15.0531	10.4526
-15.052	10.4411
-15.0509	10.43
-15.0498	10.4193
-15.0487	10.4075
-15.0476	10.3947
-15.0465	10.3829
-15.0454	10.3714
-15.0443	10.3601
-15.0432	10.3485
-15.0421	10.3353
-15.041	10.3221
-15.0399	10.3093
-15.0388	10.2979
-15.0377	10.2852
-15.0366	10.2724
-15.0355	10.2608
-15.0344	10.2488
-15.0333	10.2379
-15.0322	10.2282
-15.0311	10.2175
-15.03	10.2054
-15.0289	10.1937
-15.0278	10.1831
-15.0267	10.1723
-15.0256	10.1612
-15.0245	10.1504
-15.0234	10.1395
-15.0223	10.1281
-15.0212	10.1174
-15.0201	10.1069
-15.0191	10.0964
-15.018	10.0822
-15.0169	10.0704
-15.0158	10.0582
-15.0147	10.0454
-15.0136	10.0323
-15.0125	10.0207
-15.0114	10.0096
-15.0103	9.99737
-15.0092	9.98572
-15.0081	9.97396
-15.007	9.96041
-15.0059	9.94695
-15.0048	9.93342
-15.0037	9.92051
-15.0026	9.9073
-15.0015	9.89341
-15.0004	9.88009
-14.9993	9.86633
-14.9982	9.85105
-14.9971	9.83488
-14.996	9.81989
-14.9949	9.80458
-14.9938	9.78922
-14.9927	9.77354
-14.9916	9.75774
-14.9905	9.74248
-14.9894	9.7267
-14.9883	9.71022
-14.9872	9.69408
-14.9861	9.67889
-14.985	9.66412
-14.9839	9.64946
-14.9828	9.63562
-14.9817	9.62238
-14.9806	9.60885
-14.9795	9.59539
-14.9784	9.58272
-14.9773	9.57104
-14.9762	9.55825
-14.9751	9.54697
-14.974	9.53733
-14.9729	9.52597
-14.9718	9.51534
-14.9707	9.50429
-14.9696	9.49361
-14.9685	9.48308
-14.9674	9.47197
-14.9663	9.45882
-14.9652	9.44571
-14.9641	9.43351
-14.963	9.42145
-14.9619	9.40941
-14.9608	9.39812
-14.9597	9.38475
-14.9586	9.37385
-14.9575	9.36293
-14.9564	9.35086
-14.9553	9.34054
-14.9542	9.32829
-14.9531	9.31759
-14.952	9.30774
-14.9509	9.2974
-14.9498	9.28686
-14.9487	9.27505
-14.9476	9.26168
-14.9465	9.24914
-14.9454	9.23741
-14.9443	9.2243
-14.9432	9.21069
-14.9421	9.19866
-14.941	9.18731
-14.9399	9.17604
-14.9388	9.16541
-14.9377	9.15463
-14.9366	9.14236
-14.9355	9.13052
-14.9344	9.12007
-14.9333	9.10992
-14.9322	9.09932
-14.9311	9.08829
-14.93	9.07738
-14.9289	9.06624
-14.9278	9.05472
-14.9267	9.04223
-14.9256	9.02909
-14.9245	9.01704
-14.9234	9.00581
-14.9223	8.99466
-14.9212	8.98368
-14.9201	8.97275
-14.919	8.96186
-14.918	8.95052
-14.9169	8.93986
-14.9158	8.93064
-14.9147	8.91832
-14.9136	8.9077
-14.9125	8.89627
-14.9114	8.88559
-14.9103	8.87288
-14.9092	8.86093
-14.9081	8.8498
-14.907	8.83844
-14.9059	8.82731
-14.9048	8.81568
-14.9037	8.80429
-14.9026	8.79309
-14.9015	8.78267
-14.9004	8.77284
-14.8993	8.76195
-14.8982	8.75019
-14.8971	8.73806
-14.896	8.72639
-14.8949	8.71525
-14.8938	8.70408
-14.8927	8.69284
-14.8916	8.6818
-14.8905	8.66919
-14.8894	8.65743
-14.8883	8.64692
-14.8872	8.63648
-14.8861	8.6252
-14.885	8.61369
-14.8839	8.60513
-14.8828	8.59717
-14.8817	8.58826
-14.8806	8.57904
-14.8795	8.56891
-14.8784	8.55857
-14.8773	8.54843
-14.8762	8.53894
-14.8751	8.52867
-14.874	8.51753
-14.8729	8.50675
-14.8718	8.49645
-14.8707	8.48746
-14.8696	8.47577
-14.8685	8.46531
-14.8674	8.45416
-14.8663	8.44402
-14.8652	8.43328
-14.8641	8.42344
-14.863	8.4119
-14.8619	8.40417
-14.8608	8.39341
-14.8597	8.38345
-14.8586	8.37359
-14.8575	8.36324
-14.8564	8.35242
-14.8553	8.34132
-14.8542	8.33023
-14.8531	8.31885
-14.852	8.30819
-14.8509	8.29724
-14.8498	8.28614
-14.8487	8.27779
-14.8476	8.26878
-14.8465	8.25975
-14.8454	8.25007
-14.8443	8.24063
-14.8432	8.23046
-14.8421	8.22047
-14.841	8.21184
-14.8399	8.20359
-14.8388	8.19566
-14.8377	8.18707
-14.8366	8.17853
-14.8355	8.16978
-14.8344	8.1605
-14.8333	8.15086
-14.8322	8.14008
-14.8311	8.12941
-14.83	8.11916
-14.8289	8.1091
-14.8278	8.09894
-14.8267	8.08831
-14.8256	8.07799
-14.8245	8.06659
-14.8234	8.05612
-14.8223	8.04512
-14.8212	8.03439
-14.8201	8.02422
-14.819	8.01411
-14.8179	8.00406
-14.8169	7.99441
-14.8158	7.98527
-14.8147	7.97632
-14.8136	7.96615
-14.8125	7.95573
-14.8114	7.94661
-14.8103	7.93693
-14.8092	7.92784
-14.8081	7.91984
-14.807	7.90953
-14.8059	7.89987
-14.8048	7.89031
-14.8037	7.88112
-14.8026	7.87161
-14.8015	7.86116
-14.8004	7.85191
-14.7993	7.84298
-14.7982	7.83565
-14.7971	7.828
-14.796	7.81916
-14.7949	7.81084
-14.7938	7.80223
-14.7927	7.79321
-14.7916	7.78453
-14.7905	7.7756
-14.7894	7.76615
-14.7883	7.75722
-14.7872	7.74765
-14.7861	7.73762
-14.785	7.72746
-14.7839	7.71605
-14.7828	7.70481
-14.7817	7.69321
-14.7806	7.68218
-14.7795	7.67168
-14.7784	7.66017
-14.7773	7.64841
-14.7762	7.638
-14.7751	7.62736
-14.774	7.61666
-14.7729	7.6063
-14.7718	7.59605
-14.7707	7.58491
-14.7696	7.57473
-14.7685	7.56574
-14.7674	7.55587
-14.7663	7.54466
-14.7652	7.53324
-14.7641	7.52349
-14.763	7.51245
-14.7619	7.50202
-14.7608	7.49258
-14.7597	7.48315
-14.7586	7.47409
-14.7575	7.46558
-14.7564	7.45729
-14.7553	7.44877
-14.7542	7.43876
-14.7531	7.42948
-14.752	7.42045
-14.7509	7.41106
-14.7498	7.40167
-14.7487	7.39152
-14.7476	7.3808
-14.7465	7.37058
-14.7454	7.35984
-14.7443	7.34785
-14.7432	7.33564
-14.7421	7.324
-14.741	7.31346
-14.7399	7.30225
-14.7388	7.29156
-14.7377	7.28153
-14.7366	7.27167
-14.7355	7.26324
-14.7344	7.25473
-14.7333	7.24522
-14.7322	7.23565
-14.7311	7.22574
-14.73	7.21754
-14.7289	7.20789
-14.7278	7.19836
-14.7267	7.19013
-14.7256	7.18255
-14.7245	7.17265
-14.7234	7.16276
-14.7223	7.15256
-14.7212	7.14245
-14.7201	7.13095
-14.719	7.11993
-14.7179	7.10794
-14.7168	7.0976
-14.7157	7.08777
-14.7147	7.07676
-14.7136	7.06493
-14.7125	7.05183
-14.7114	7.03843
-14.7103	7.02656
-14.7092	7.01403
-14.7081	7.00118
-14.707	6.98765
-14.7059	6.97564
-14.7048	6.96366
-14.7037	6.95179
-14.7026	6.93951
-14.7015	6.92705
-14.7004	6.91401
-14.6993	6.90102
-14.6982	6.8898
-14.6971	6.87885
-14.696	6.86712
-14.6949	6.85377
-14.6938	6.84154
-14.6927	6.82898
-14.6916	6.81628
-14.6905	6.8036
-14.6894	6.79282
-14.6883	6.78015
-14.6872	6.76766
-14.6861	6.75308
-14.685	6.73938
-14.6839	6.726
-14.6828	6.7123
-14.6817	6.70018
-14.6806	6.68463
-14.6795	6.67045
-14.6784	6.65479
-14.6773	6.64017
-14.6762	6.62544
-14.6751	6.61009
-14.674	6.59525
-14.6729	6.58227
-14.6718	6.56826
-14.6707	6.55378
-14.6696	6.54017
-14.6685	6.52536
-14.6674	6.51035
-14.6663	6.49657
-14.6652	6.48289
-14.6641	6.4705
-14.663	6.45781
-14.6619	6.44442
-14.6608	6.43187
-14.6597	6.41783
-14.6586	6.40295
-14.6575	6.3891
-14.6564	6.37534
-14.6553	6.36099
-14.6542	6.34853
-14.6531	6.33603
-14.652	6.32372
-14.6509	6.31187
-14.6498	6.29954
-14.6487	6.28845
-14.6476	6.27708
-14.6465	6.26592
-14.6454	6.25541
-14.6443	6.24371
-14.6432	6.23193
-14.6421	6.22052
-14.641	6.20981
-14.6399	6.19882
-14.6388	6.18742
-14.6377	6.1765
-14.6366	6.16614
-14.6355	6.15477
-14.6344	6.14385
-14.6333	6.13399
-14.6322	6.12429
-14.6311	6.11343
-14.63	6.10276
-14.6289	6.0938
-14.6278	6.08484
-14.6267	6.07485
-14.6256	6.06502
-14.6245	6.05613
-14.6234	6.04765
-14.6223	6.03834
-14.6212	6.02766
-14.6201	6.01765
-14.619	6.00892
-14.6179	5.99825
-14.6168	5.98843
-14.6157	5.9787
-14.6146	5.96768
-14.6135	5.95779
-14.6125	5.94833
-14.6114	5.93817
-14.6103	5.92783
-14.6092	5.91805
-14.6081	5.90902
-14.607	5.90083
-14.6059	5.89038
-14.6048	5.88023
-14.6037	5.87219
-14.6026	5.86495
-14.6015	5.85626
-14.6004	5.84799
-14.5993	5.84051
-14.5982	5.833
-14.5971	5.82385
-14.596	5.81559
-14.5949	5.80789
-14.5938	5.79926
-14.5927	5.79148
-14.5916	5.78409
-14.5905	5.77589
-14.5894	5.76764
-14.5883	5.75896
-14.5872	5.74947
-14.5861	5.74031
-14.585	5.73183
-14.5839	5.72229
-14.5828	5.71418
-14.5817	5.70682
-14.5806	5.69941
-14.5795	5.69274
-14.5784	5.68588
-14.5773	5.67551
-14.5762	5.66868
-14.5751	5.66007
-14.574	5.65297
-14.5729	5.64655
-14.5718	5.63935
-14.5707	5.63242
-14.5696	5.62472
-14.5685	5.6164
-14.5674	5.60695
-14.5663	5.59959
-14.5652	5.59085
-14.5641	5.58298
-14.563	5.5736
-14.5619	5.56492
-14.5608	5.55684
-14.5597	5.54879
-14.5586	5.54093
-14.5575	5.53207
-14.5564	5.52315
-14.5553	5.51481
-14.5542	5.50719
-14.5531	5.49907
-14.552	5.49011
-14.5509	5.48218
-14.5498	5.47472
-14.5487	5.46657
-14.5476	5.45816
-14.5465	5.451
-14.5454	5.44374
-14.5443	5.43663
-14.5432	5.42919
-14.5421	5.42246
-14.541	5.41583
-14.5399	5.40861
-14.5388	5.39985
-14.5377	5.39177
-14.5366	5.38431
-14.5355	5.37868
-14.5344	5.37107
-14.5333	5.36322
-14.5322	5.3537
-14.5311	5.34423
-14.53	5.33554
-14.5289	5.32798
-14.5278	5.32105
-14.5267	5.3126
-14.5256	5.30464
-14.5245	5.29683
-14.5234	5.28909
-14.5223	5.2811
-14.5212	5.27258
-14.5201	5.26517
-14.519	5.25767
-14.5179	5.24928
-14.5168	5.24123
-14.5157	5.23304
-14.5146	5.22501
-14.5135	5.21622
-14.5124	5.20779
-14.5114	5.19933
-14.5103	5.19143
-14.5092	5.18338
-14.5081	5.1739
-14.507	5.1656
-14.5059	5.15517
-14.5048	5.14637
-14.5037	5.139
-14.5026	5.12776
-14.5015	5.11846
-14.5004	5.109
-14.4993	5.09953
-14.4982	5.09086
-14.4971	5.08183
-14.496	5.07245
-14.4949	5.06339
-14.4938	5.05347
-14.4927	5.04403
-14.4916	5.03501
-14.4905	5.02489
-14.4894	5.01494
-14.4883	5.00712
-14.4872	5.00005
-14.4861	4.99163
-14.485	4.98257
-14.4839	4.9734
-14.4828	4.96323
-14.4817	4.9526
-14.4806	4.94142
-14.4795	4.93181
-14.4784	4.9219
-14.4773	4.9117
-14.4762	4.90239
-14.4751	4.89356
-14.474	4.88174
-14.4729	4.87128
-14.4718	4.8581
-14.4707	4.84634
-14.4696	4.83324
-14.4685	4.8221
-14.4674	4.81186
-14.4663	4.80133
-14.4652	4.78923
-14.4641	4.77697
-14.463	4.76541
-14.4619	4.75265
-14.4608	4.74021
-14.4597	4.72836
-14.4586	4.71563
-14.4575	4.70305
-14.4564	4.69127
-14.4553	4.67911
-14.4542	4.66519
-14.4531	4.65087
-14.452	4.63774
-14.4509	4.62399
-14.4498	4.61085
-14.4487	4.59758
-14.4476	4.5847
-14.4465	4.57189
-14.4454	4.55936
-14.4443	4.54524
-14.4432	4.53324
-14.4421	4.52033
-14.441	4.50868
-14.4399	4.49613
-14.4388	4.48567
-14.4377	4.47362
-14.4366	4.46246
-14.4355	4.45064
-14.4344	4.4418
-14.4333	4.43087
-14.4322	4.42036
-14.4311	4.40861
-14.43	4.39609
-14.4289	4.38351
-14.4278	4.37197
-14.4267	4.3606
-14.4256	4.34972
-14.4245	4.33989
-14.4234	4.32916
-14.4223	4.31782
-14.4212	4.30614
-14.4201	4.29394
-14.419	4.28295
-14.4179	4.27298
-14.4168	4.2621
-14.4157	4.25327
-14.4146	4.24446
-14.4135	4.2351
-14.4124	4.2249
-14.4113	4.21302
-14.4102	4.20331
-14.4092	4.19347
-14.4081	4.18469
-14.407	4.17568
-14.4059	4.16906
-14.4048	4.15921
-14.4037	4.1479
-14.4026	4.13929
-14.4015	4.12948
-14.4004	4.11773
-14.3993	4.10614
-14.3982	4.0943
-14.3971	4.08472
-14.396	4.07651
-14.3949	4.06762
-14.3938	4.05689
-14.3927	4.04519
-14.3916	4.03315
-14.3905	4.02254
-14.3894	4.01298
-14.3883	4.0018
-14.3872	3.99129
-14.3861	3.98308
-14.385	3.9752
-14.3839	3.96709
-14.3828	3.95693
-14.3817	3.94764
-14.3806	3.93855
-14.3795	3.92778
-14.3784	3.92027
-14.3773	3.91053
-14.3762	3.89993
-14.3751	3.88887
-14.374	3.87927
-14.3729	3.8684
-14.3718	3.8575
-14.3707	3.84738
-14.3696	3.838
-14.3685	3.8275
-14.3674	3.81708
-14.3663	3.80696
-14.3652	3.79614
-14.3641	3.78635
-14.363	3.77688
-14.3619	3.76629
-14.3608	3.75595
-14.3597	3.74661
-14.3586	3.73604
-14.3575	3.72366
-14.3564	3.71117
-14.3553	3.69864
-14.3542	3.68542
-14.3531	3.67383
-14.352	3.66066
-14.3509	3.64646
-14.3498	3.63229
-14.3487	3.61995
-14.3476	3.60682
-14.3465	3.59491
-14.3454	3.5809
-14.3443	3.56925
-14.3432	3.55678
-14.3421	3.54305
-14.341	3.52967
-14.3399	3.51565
-14.3388	3.50171
-14.3377	3.48871
-14.3366	3.47751
-14.3355	3.46411
-14.3344	3.44893
-14.3333	3.43328
-14.3322	3.41825
-14.3311	3.40338
-14.33	3.38875
-14.3289	3.37565
-14.3278	3.36282
-14.3267	3.34831
-14.3256	3.33344
-14.3245	3.31792
-14.3234	3.30385
-14.3223	3.28798
-14.3212	3.27263
-14.3201	3.25822
-14.319	3.2449
-14.3179	3.2291
-14.3168	3.21378
-14.3157	3.19606
-14.3146	3.17914
-14.3135	3.16366
-14.3124	3.14692
-14.3113	3.13093
-14.3102	3.11452
-14.3091	3.09671
-14.308	3.07852
-14.307	3.06128
-14.3059	3.04352
-14.3048	3.02594
-14.3037	3.0085
-14.3026	2.99145
-14.3015	2.97525
-14.3004	2.9575
-14.2993	2.93878
-14.2982	2.92222
-14.2971	2.90642
-14.296	2.88851
-14.2949	2.87016
-14.2938	2.85203
-14.2927	2.83456
-14.2916	2.81517
-14.2905	2.79729
-14.2894	2.7797
-14.2883	2.76051
-14.2872	2.74196
-14.2861	2.72412
-14.285	2.70645
-14.2839	2.68858
-14.2828	2.66886
-14.2817	2.64777
-14.2806	2.62772
-14.2795	2.60913
-14.2784	2.5885
-14.2773	2.56906
-14.2762	2.54939
-14.2751	2.52915
-14.274	2.50832
-14.2729	2.48699
-14.2718	2.46457
-14.2707	2.44116
-14.2696	2.41871
-14.2685	2.39657
-14.2674	2.37466
-14.2663	2.35296
-14.2652	2.32883
-14.2641	2.30611
-14.263	2.27938
-14.2619	2.25583
-14.2608	2.23164
-14.2597	2.20729
-14.2586	2.18266
-14.2575	2.15811
-14.2564	2.13278
-14.2553	2.10676
-14.2542	2.08205
-14.2531	2.05705
-14.252	2.03147
-14.2509	2.00543
-14.2498	1.98039
-14.2487	1.95639
-14.2476	1.9318
-14.2465	1.9067
-14.2454	1.88297
-14.2443	1.85992
-14.2432	1.83627
-14.2421	1.81263
-14.241	1.78988
-14.2399	1.7688
-14.2388	1.74728
-14.2377	1.72659
-14.2366	1.7064
-14.2355	1.6872
-14.2344	1.66725
-14.2333	1.65013
-14.2322	1.63309
-14.2311	1.61529
-14.23	1.59718
-14.2289	1.57942
-14.2278	1.56486
-14.2267	1.54706
-14.2256	1.53072
-14.2245	1.51289
-14.2234	1.49694
-14.2223	1.4819
-14.2212	1.46784
-14.2201	1.45375
-14.219	1.43847
-14.2179	1.4237
-14.2168	1.40977
-14.2157	1.39569
-14.2146	1.38237
-14.2135	1.36908
-14.2124	1.35687
-14.2113	1.34496
-14.2102	1.33327
-14.2091	1.32137
-14.208	1.31015
-14.2069	1.29869
-14.2058	1.28861
-14.2048	1.27574
-14.2037	1.26402
-14.2026	1.25246
-14.2015	1.23921
-14.2004	1.22835
-14.1993	1.21758
-14.1982	1.20511
-14.1971	1.19165
-14.196	1.17985
-14.1949	1.17035
-14.1938	1.16027
-14.1927	1.15003
-14.1916	1.13925
-14.1905	1.1299
-14.1894	1.12123
-14.1883	1.1126
-14.1872	1.10342
-14.1861	1.09401
-14.185	1.08558
-14.1839	1.07732
-14.1828	1.06919
-14.1817	1.06153
-14.1806	1.0527
-14.1795	1.04343
-14.1784	1.0337
-14.1773	1.02451
-14.1762	1.01579
-14.1751	1.0062
-14.174	0.997392
-14.1729	0.990674
-14.1718	0.98254
-14.1707	0.974442
-14.1696	0.967125
-14.1685	0.959832
-14.1674	0.951708
-14.1663	0.944255
-14.1652	0.936977
-14.1641	0.930029
-14.163	0.923674
-14.1619	0.918991
-14.1608	0.913653
-14.1597	0.905924
-14.1586	0.89882
-14.1575	0.892329
-14.1564	0.88507
-14.1553	0.877577
-14.1542	0.871142
-14.1531	0.866149
-14.152	0.859873
-14.1509	0.854243
-14.1498	0.847678
-14.1487	0.84101
-14.1476	0.835042
-14.1465	0.827983
-14.1454	0.821759
-14.1443	0.815857
-14.1432	0.810091
-14.1421	0.805523
-14.141	0.801688
-14.1399	0.795921
-14.1388	0.789591
-14.1377	0.782771
-14.1366	0.776464
-14.1355	0.770249
-14.1344	0.763989
-14.1333	0.758171
-14.1322	0.752335
-14.1311	0.745884
-14.13	0.739454
-14.1289	0.734224
-14.1278	0.728831
-14.1267	0.721812
-14.1256	0.716146
-14.1245	0.710594
-14.1234	0.704821
-14.1223	0.700553
-14.1212	0.695725
-14.1201	0.689302
-14.119	0.686053
-14.1179	0.680106
-14.1168	0.677179
-14.1157	0.67249
-14.1146	0.668064
-14.1135	0.663187
-14.1124	0.657692
-14.1113	0.652836
-14.1102	0.6483
-14.1091	0.642534
-14.108	0.637071
-14.1069	0.632088
-14.1058	0.626811
-14.1047	0.621954
-14.1037	0.616612
-14.1026	0.610657
-14.1015	0.605709
-14.1004	0.600062
-14.0993	0.593262
-14.0982	0.587647
-14.0971	0.582348
-14.096	0.576169
-14.0949	0.570934
-14.0938	0.566636
-14.0927	0.561244
-14.0916	0.556275
-14.0905	0.551578
-14.0894	0.546024
-14.0883	0.540612
-14.0872	0.536528
-14.0861	0.530667
-14.085	0.524985
-14.0839	0.520889
-14.0828	0.516963
-14.0817	0.513948
-14.0806	0.509105
-14.0795	0.503724
-14.0784	0.498894
-14.0773	0.494036
-14.0762	0.488643
-14.0751	0.484094
-14.074	0.479023
-14.0729	0.473819
-14.0718	0.470414
-14.0707	0.467002
-14.0696	0.4622
-14.0685	0.456962
-14.0674	0.452638
-14.0663	0.448892
-14.0652	0.444678
-14.0641	0.440923
-14.063	0.436299
-14.0619	0.432218
-14.0608	0.42848
-14.0597	0.423888
-14.0586	0.419158
-14.0575	0.413868
-14.0564	0.409163
-14.0553	0.404587
-14.0542	0.399718
-14.0531	0.395361
-14.052	0.39185
-14.0509	0.387495
-14.0498	0.382239
-14.0487	0.377807
-14.0476	0.372894
-14.0465	0.368253
-14.0454	0.364886
-14.0443	0.360531
-14.0432	0.355212
-14.0421	0.350328
-14.041	0.345787
-14.0399	0.340508
-14.0388	0.335938
-14.0377	0.330008
-14.0366	0.32307
-14.0355	0.318149
-14.0344	0.314368
-14.0333	0.309433
-14.0322	0.304557
-14.0311	0.299205
-14.03	0.294822
-14.0289	0.290685
-14.0278	0.286599
-14.0267	0.282325
-14.0256	0.278891
-14.0245	0.274863
-14.0234	0.269637
-14.0223	0.264867
-14.0212	0.260618
-14.0201	0.256057
-14.019	0.251039
-14.0179	0.245414
-14.0168	0.23997
-14.0157	0.234577
-14.0146	0.229807
-14.0135	0.225943
-14.0124	0.222304
-14.0113	0.217888
-14.0102	0.213682
-14.0091	0.208744
-14.008	0.204372
-14.0069	0.200617
-14.0058	0.195974
-14.0047	0.192174
-14.0036	0.188443
-14.0025	0.184563
-14.0015	0.180709
-14.0004	0.176737
-13.9993	0.171311
-13.9982	0.165823
-13.9971	0.161416
-13.996	0.156763
-13.9949	0.152762
-13.9938	0.149332
-13.9927	0.144371
-13.9916	0.140173
-13.9905	0.13521
-13.9894	0.13001
-13.9883	0.126165
-13.9872	0.123308
-13.9861	0.119758
-13.985	0.116802
-13.9839	0.113594
-13.9828	0.108458
-13.9817	0.104027
-13.9806	0.098233
-13.9795	0.094122
-13.9784	0.089153
-13.9773	0.086372
-13.9762	0.082789
-13.9751	0.077613
-13.974	0.07272
-13.9729	0.06738
-13.9718	0.061922
-13.9707	0.056691
-13.9696	0.052086
-13.9685	0.04779
-13.9674	0.04356
-13.9663	0.04067
-13.9652	0.037873
-13.9641	0.033739
-13.963	0.029261
[truncated: 28,350 more rows]

## Sheet: Ex. Data Fig. 4E&F
Extended Data Figure 4E&F
Workbook name	Dithionite																				BSA
Time (s)	Liposome		2 ug NC		5 ug NC		10 ug NC		15 ug NC		25 ug NC		15 ug C							Time (s)	Liposome		2 ug NC		5 ug NC		10 ug NC		15 ug NC		25 ug NC		15 ug C
0	0.992794	0.995021	1.0066	1.00387	1.00307	1.00314	0.996052	1.00226	1.00333	0.997326	0.996306	0.997492	0.999361	1.00318						0	0.99746	0.992826	0.99289	1.00111	0.998557	0.994176	0.999764	1.01736	0.995974	0.985134	1.00109	0.99223	0.996911	0.986382
1	0.987948	0.957609	0.948475	0.993665	0.996285	0.997743	0.988986	0.960716	0.951336	0.982638	0.968157	0.959265	0.996341	0.988012						1	0.966713	0.976244	0.975628	0.99225	0.95739	0.986606	0.978521	0.992522	0.984699	0.941403	0.975862	0.961729	0.985588	0.981778
2	0.957358	0.968698	0.98318	0.985147	0.985019	0.991727	0.965466	0.987966	0.976611	0.977429	0.966599	0.983124	0.933179	0.984617						2	0.947041	0.975711	0.949088	0.965343	0.938932	0.987143	0.953898	0.974554	0.980084	0.909916	0.969729	0.935184	0.959681	0.937628
3	0.925804	0.969899	0.952212	0.976738	0.97205	0.968477	0.938214	0.933412	0.959837	0.946699	0.951166	0.95947	0.982823	0.948779						3	0.918227	0.96588	0.905571	0.92928	0.903692	0.976806	0.936393	0.976495	0.956017	0.876433	0.930519	0.903974	0.921898	0.889058
4	0.916277	0.934915	0.925567	0.96426	0.968618	0.933028	0.887229	0.887284	0.910361	0.901517	0.933976	0.921126	0.934058	0.907283						4	0.880134	0.901036	0.887249	0.897121	0.885991	0.937971	0.902344	0.955956	0.920792	0.852422	0.904011	0.880086	0.878759	0.867959
5	0.893094	0.913823	0.907973	0.921943	0.948339	0.913779	0.870322	0.885204	0.926655	0.873996	0.896114	0.888951	0.909603	0.893706						5	0.855591	0.905433	0.856833	0.876194	0.86055	0.901678	0.874533	0.903063	0.893102	0.828561	0.87041	0.852449	0.854075	0.850183
6	0.873957	0.908621	0.869505	0.898072	0.92041	0.889466	0.850616	0.858007	0.865488	0.86234	0.857912	0.854015	0.879166	0.871108						6	0.829498	0.856387	0.84567	0.861515	0.832266	0.883941	0.858099	0.8933	0.863806	0.814411	0.844919	0.835973	0.849563	0.837072
7	0.85595	0.877553	0.847106	0.874065	0.920331	0.871531	0.835123	0.834064	0.862297	0.837085	0.852957	0.846611	0.845356	0.843892						7	0.821308	0.822411	0.84523	0.846864	0.812481	0.863634	0.843699	0.862095	0.844967	0.795078	0.832101	0.81864	0.823919	0.814449
8	0.842927	0.862634	0.830961	0.855294	0.881686	0.841315	0.802911	0.808387	0.802909	0.81239	0.818125	0.824573	0.824067	0.816126						8	0.795051	0.823139	0.81727	0.831673	0.802927	0.841349	0.824682	0.845685	0.834569	0.798384	0.817801	0.798887	0.808084	0.803045
9	0.821092	0.837311	0.817257	0.842653	0.845111	0.812609	0.790751	0.786229	0.788563	0.78637	0.799973	0.803241	0.79624	0.813436						9	0.780412	0.796837	0.813109	0.81379	0.783359	0.830052	0.81248	0.817461	0.823177	0.768774	0.802745	0.791859	0.794199	0.782739
10	0.806059	0.802985	0.796968	0.828004	0.844665	0.800914	0.770805	0.770124	0.783819	0.77336	0.778535	0.774711	0.771169	0.794966						10	0.767026	0.783224	0.806855	0.816537	0.782114	0.80195	0.803934	0.802693	0.807843	0.766808	0.794664	0.77745	0.774463	0.777617
11	0.794632	0.789695	0.783543	0.831965	0.798579	0.77909	0.748352	0.747167	0.746712	0.745044	0.758429	0.765866	0.763369	0.759861						11	0.752496	0.780844	0.795899	0.7913	0.769474	0.793307	0.792611	0.797442	0.793531	0.749828	0.774318	0.763602	0.777636	0.751792
12	0.790419	0.78738	0.764551	0.800553	0.806885	0.765661	0.730993	0.71813	0.72974	0.732152	0.741693	0.745651	0.735336	0.743318						12	0.754591	0.77062	0.7829	0.786425	0.756483	0.779863	0.786016	0.779637	0.783571	0.733205	0.770685	0.763897	0.75694	0.751426
13	0.763821	0.769402	0.747313	0.782161	0.783881	0.73799	0.724006	0.713038	0.707685	0.714167	0.715158	0.727786	0.721964	0.722218						13	0.743653	0.75401	0.780678	0.786183	0.761815	0.76978	0.780355	0.765963	0.77697	0.732907	0.757663	0.751909	0.746315	0.731119
14	0.762885	0.744651	0.730711	0.75338	0.754956	0.725064	0.707607	0.699892	0.701811	0.696124	0.706011	0.705572	0.699298	0.709986						14	0.732579	0.749248	0.775225	0.771154	0.747903	0.762889	0.772715	0.76145	0.763096	0.740146	0.746502	0.741958	0.749604	0.737553
15	0.746557	0.731647	0.719854	0.755903	0.740782	0.7085	0.679208	0.673815	0.675464	0.68176	0.68347	0.687326	0.684108	0.696898						15	0.731463	0.742974	0.766465	0.764986	0.737077	0.7484	0.765515	0.756883	0.753662	0.717238	0.747926	0.733011	0.728268	0.718558
16	0.744961	0.722329	0.707269	0.713504	0.729437	0.697757	0.677314	0.659177	0.655216	0.662892	0.676645	0.667786	0.662849	0.67742						16	0.724607	0.726083	0.767524	0.760111	0.747795	0.74148	0.756886	0.753136	0.742709	0.715957	0.750164	0.737116	0.71939	0.710569
17	0.727889	0.708725	0.695497	0.701243	0.714451	0.676857	0.661582	0.646459	0.645134	0.646703	0.659172	0.654005	0.645578	0.665371						17	0.720389	0.720958	0.758738	0.766441	0.727089	0.739983	0.748834	0.731284	0.745717	0.71137	0.738799	0.728612	0.719594	0.711027
18	0.716215	0.707039	0.673606	0.697093	0.687439	0.66172	0.646809	0.633847	0.626863	0.645261	0.640794	0.646718	0.637778	0.648981						18	0.708526	0.718185	0.756232	0.766575	0.728578	0.746112	0.755677	0.73205	0.738123	0.71411	0.733103	0.718927	0.713888	0.697733
19	0.705394	0.697464	0.663436	0.681685	0.688146	0.651117	0.629556	0.615849	0.607914	0.627336	0.62604	0.631204	0.623468	0.637636						19	0.70507	0.711294	0.748712	0.739157	0.725357	0.724562	0.746525	0.733691	0.737276	0.7142	0.730487	0.707943	0.705039	0.693098
20	0.689039	0.684345	0.653724	0.667281	0.665273	0.640485	0.621396	0.593478	0.599019	0.606584	0.608907	0.617336	0.60432	0.621796						20	0.698921	0.713843	0.753105	0.747022	0.723381	0.725494	0.746965	0.729616	0.725972	0.700437	0.722348	0.71559	0.696889	0.694013
21	0.691049	0.671427	0.634147	0.658329	0.645361	0.625152	0.60809	0.590812	0.57767	0.597313	0.594493	0.596062	0.58916	0.611093						21	0.703982	0.704403	0.753001	0.7509	0.718699	0.724675	0.741249	0.724529	0.725096	0.690726	0.714791	0.704636	0.689088	0.698038
22	0.673455	0.662195	0.625096	0.637008	0.645073	0.61038	0.59281	0.584812	0.562646	0.593986	0.583222	0.587365	0.572299	0.600207						22	0.704118	0.70544	0.742871	0.743467	0.720242	0.719026	0.734956	0.727483	0.721299	0.701152	0.713192	0.708415	0.684052	0.685659
23	0.676924	0.648019	0.616604	0.633047	0.636034	0.598601	0.577504	0.554789	0.548188	0.580152	0.5777	0.571057	0.56274	0.587456						23	0.694296	0.690874	0.741734	0.736087	0.725655	0.709621	0.733637	0.723271	0.717619	0.689087	0.71171	0.703543	0.684343	0.678006
24	0.660844	0.650105	0.601654	0.625018	0.61662	0.582205	0.572144	0.556949	0.545166	0.566141	0.557225	0.572438	0.548489	0.573512						24	0.697479	0.699474	0.752769	0.742659	0.719673	0.71205	0.741744	0.713453	0.72051	0.690249	0.703891	0.699114	0.677561	0.671755
25	0.657237	0.640845	0.596264	0.610261	0.609965	0.575938	0.555185	0.54487	0.52794	0.553455	0.546917	0.551165	0.531423	0.558436						25	0.69533	0.691687	0.746076	0.731508	0.707629	0.711513	0.7324	0.709214	0.711923	0.686406	0.701362	0.700118	0.669992	0.670749
26	0.646637	0.624925	0.582306	0.597159	0.600087	0.566985	0.547771	0.531912	0.514356	0.540563	0.533834	0.545582	0.525969	0.561188						26	0.698703	0.68953	0.742535	0.73237	0.726873	0.697618	0.727289	0.708475	0.716801	0.695641	0.708571	0.693947	0.673253	0.669652
27	0.641653	0.614579	0.571653	0.588777	0.59262	0.554758	0.542972	0.512981	0.503089	0.531203	0.52582	0.53809	0.512392	0.541342						27	0.704281	0.689026	0.737936	0.730997	0.728984	0.713575	0.719896	0.695621	0.714377	0.686049	0.701537	0.692028	0.671011	0.660901
28	0.630419	0.615636	0.570305	0.573532	0.574778	0.553443	0.521079	0.511994	0.498966	0.515956	0.516503	0.524309	0.501572	0.531343						28	0.704826	0.681155	0.740184	0.728626	0.712068	0.705498	0.720171	0.704975	0.706461	0.684589	0.710431	0.697667	0.665568	0.664163
29	0.632016	0.602489	0.558991	0.574183	0.565136	0.532683	0.520092	0.502795	0.489845	0.514543	0.504156	0.517169	0.490693	0.519998						29	0.693996	0.679082	0.753725	0.726822	0.718266	0.700866	0.730834	0.702212	0.710959	0.685662	0.698747	0.697756	0.662657	0.659011
30	0.615826	0.594686	0.544855	0.562139	0.555835	0.526864	0.517799	0.484424	0.472392	0.502033	0.499172	0.498511	0.477087	0.517613						30	0.695384	0.67785	0.73685	0.722809	0.710255	0.699227	0.718137	0.703662	0.705643	0.68724	0.699735	0.691231	0.667751	0.661175
31	0.616046	0.58837	0.54277	0.556877	0.547975	0.520625	0.495373	0.483944	0.472844	0.499384	0.488666	0.488491	0.470988	0.501681						31	0.689099	0.684096	0.739641	0.717045	0.725059	0.69533	0.722315	0.699642	0.695654	0.681193	0.704443	0.692943	0.655613	0.655931
32	0.607208	0.582511	0.53771	0.55118	0.534377	0.517379	0.497319	0.469306	0.457171	0.483931	0.487618	0.486993	0.451019	0.49318						32	0.684555	0.673564	0.74481	0.718688	0.707359	0.699849	0.728305	0.705768	0.7017	0.686525	0.706216	0.681723	0.653866	0.66084
33	0.604812	0.582625	0.52782	0.534904	0.523007	0.500872	0.491106	0.45888	0.445649	0.473688	0.464793	0.480147	0.447881	0.480612						33	0.693942	0.670623	0.735067	0.719092	0.714504	0.695076	0.722397	0.701255	0.702693	0.679585	0.694067	0.689459	0.654798	0.65648
34	0.606079	0.572593	0.519913	0.535203	0.523766	0.484113	0.486413	0.459147	0.448897	0.462326	0.461084	0.470862	0.432457	0.468717						34	0.687167	0.665497	0.735481	0.71858	0.709903	0.689935	0.721627	0.697262	0.694573	0.679555	0.690143	0.692323	0.643678	0.651663
35	0.596332	0.563047	0.515159	0.523186	0.518474	0.482714	0.467347	0.447388	0.436161	0.456852	0.453947	0.447267	0.432897	0.466515						35	0.691547	0.681687	0.735765	0.717907	0.719755	0.695415	0.7216	0.697071	0.708418	0.663886	0.690346	0.692028	0.649616	0.651053
36	0.593028	0.559989	0.508446	0.519171	0.503095	0.477006	0.460814	0.439549	0.421843	0.447315	0.450124	0.449647	0.427326	0.462968						36	0.691983	0.674012	0.729098	0.719981	0.723571	0.693494	0.717533	0.697673	0.689608	0.678661	0.690085	0.678475	0.649267	0.645595
37	0.586833	0.5507	0.496649	0.512606	0.50223	0.470935	0.458147	0.433896	0.417579	0.440339	0.435229	0.441949	0.419291	0.436181						37	0.690405	0.67264	0.726643	0.721651	0.71943	0.688834	0.723881	0.698165	0.695596	0.679942	0.690753	0.687746	0.647608	0.6459
38	0.584052	0.556874	0.48864	0.505852	0.488449	0.465199	0.449374	0.428964	0.410124	0.428801	0.424581	0.430019	0.405011	0.4393						38	0.694867	0.666674	0.734034	0.708884	0.718293	0.689229	0.711405	0.69986	0.696267	0.687568	0.692788	0.693829	0.641233	0.641997
39	0.578572	0.554273	0.485488	0.50436	0.483864	0.454623	0.447561	0.424564	0.398631	0.430979	0.423675	0.430431	0.396302	0.442572						39	0.688582	0.666786	0.735662	0.723671	0.720377	0.692506	0.712916	0.692832	0.696706	0.678929	0.693776	0.685148	0.639108	0.634893
40	0.578848	0.548556	0.483759	0.492316	0.477366	0.451014	0.445294	0.415792	0.39719	0.417027	0.411385	0.421733	0.387476	0.435753						40	0.687439	0.670483	0.733387	0.7192	0.715532	0.693183	0.716956	0.688976	0.699889	0.679882	0.6868	0.680246	0.646298	0.643186
41	0.57491	0.539896	0.481038	0.481682	0.470685	0.447181	0.430601	0.40222	0.391797	0.416291	0.410054	0.418325	0.384749	0.418628						41	0.684391	0.673928	0.734214	0.709854	0.7138	0.693635	0.711075	0.687964	0.704855	0.672078	0.686829	0.697106	0.641874	0.647272
42	0.571111	0.54264	0.465555	0.478997	0.462589	0.441166	0.423028	0.40374	0.383099	0.407343	0.400765	0.409892	0.377125	0.413797						42	0.683738	0.666057	0.732896	0.718203	0.716209	0.695641	0.705111	0.686733	0.691565	0.674818	0.693805	0.683022	0.6433	0.645473
43	0.564668	0.542726	0.467614	0.475986	0.452528	0.432884	0.423508	0.389982	0.38276	0.400514	0.396999	0.404868	0.368562	0.406611						43	0.692663	0.666421	0.740106	0.717961	0.712285	0.689822	0.707942	0.695703	0.70243	0.672227	0.695375	0.673455	0.638875	0.633704
44	0.574415	0.529093	0.46586	0.476745	0.455463	0.432045	0.419988	0.394488	0.380134	0.393803	0.390004	0.400137	0.366949	0.400342						44	0.694486	0.66659	0.738194	0.712817	0.706871	0.695697	0.710388	0.688784	0.703277	0.670975	0.684155	0.680335	0.628193	0.635503
45	0.562493	0.528378	0.451698	0.45933	0.447393	0.419902	0.411375	0.384409	0.363275	0.390624	0.388786	0.387708	0.356716	0.389486						45	0.680473	0.667262	0.73393	0.707834	0.703948	0.695867	0.712641	0.693433	0.694865	0.674669	0.684301	0.684823	0.635819	0.636082
46	0.563401	0.526178	0.457648	0.455858	0.439035	0.407927	0.403242	0.379449	0.358078	0.388475	0.365622	0.385798	0.345162	0.391015						46	0.69835	0.662864	0.732716	0.710016	0.714964	0.690133	0.705908	0.694582	0.696121	0.669188	0.680667	0.681073	0.630609	0.628551
47	0.559023	0.521919	0.447808	0.4532	0.435	0.41148	0.400175	0.375743	0.35613	0.383884	0.373976	0.374397	0.342641	0.375481						47	0.69201	0.669643	0.733181	0.718365	0.71288	0.690924	0.714345	0.68687	0.688177	0.673716	0.680958	0.681723	0.627785	0.627149
48	0.549579	0.515688	0.443054	0.452223	0.435315	0.403982	0.394522	0.364491	0.343055	0.376437	0.367859	0.372517	0.34094	0.372484						48	0.693126	0.662052	0.736385	0.720546	0.709524	0.688834	0.71069	0.685037	0.692646	0.675354	0.692585	0.679597	0.633519	0.630746
49	0.554398	0.512916	0.43596	0.443	0.422896	0.403674	0.381563	0.365638	0.345258	0.368784	0.363498	0.368168	0.33358	0.363616						49	0.688174	0.666113	0.734137	0.714944	0.712257	0.688467	0.709673	0.69502	0.692061	0.678006	0.685812	0.68627	0.62665	0.638857
50	0.55035	0.515059	0.433189	0.443055	0.418678	0.397183	0.383403	0.363158	0.340739	0.366194	0.358457	0.370813	0.326161	0.359855						50	0.685425	0.666057	0.739098	0.715321	0.71537	0.679485	0.707062	0.691902	0.696618	0.678989	0.686946	0.677619	0.627145	0.632942
51	0.55627	0.511144	0.430443	0.435296	0.417682	0.398107	0.384283	0.352519	0.340598	0.362338	0.347441	0.358854	0.321235	0.354351						51	0.683929	0.664741	0.740055	0.72289	0.716507	0.688523	0.707502	0.686952	0.689199	0.669426	0.679301	0.676349	0.62467	0.632698
52	0.556022	0.508829	0.428612	0.434862	0.412049	0.390301	0.37183	0.34924	0.332889	0.357216	0.348234	0.353359	0.315634	0.348847						52	0.685725	0.668746	0.743492	0.70813	0.713069	0.689229	0.720913	0.693461	0.693171	0.682057	0.682353	0.672924	0.624816	0.631051
53	0.544045	0.510144	0.418036	0.423469	0.402277	0.382131	0.364736	0.346387	0.327749	0.348268	0.337501	0.347042	0.307248	0.341722						53	0.69454	0.668522	0.740494	0.714513	0.717156	0.689512	0.706623	0.693598	0.698108	0.671244	0.690811	0.673308	0.630405	0.62846
54	0.544761	0.500283	0.408196	0.423605	0.406233	0.383586	0.369056	0.344813	0.319136	0.343529	0.339144	0.34904	0.30496	0.338175						54	0.687303	0.666337	0.742665	0.712951	0.725438	0.684287	0.707612	0.694199	0.692295	0.679823	0.677761	0.68441	0.622342	0.62474
55	0.534628	0.511487	0.413535	0.423144	0.393604	0.368365	0.359777	0.340201	0.316905	0.343441	0.330393	0.343398	0.301383	0.338236						55	0.691139	0.664237	0.74114	0.715321	0.71085	0.691884	0.709069	0.686405	0.692616	0.669635	0.686045	0.683258	0.621032	0.621721
56	0.537905	0.500798	0.405959	0.417176	0.393237	0.365847	0.36399	0.333001	0.312415	0.333521	0.333169	0.337022	0.295636	0.336309						56	0.694023	0.667262	0.730106	0.711928	0.720377	0.689568	0.705166	0.692558	0.69729	0.672167	0.682818	0.680187	0.637274	0.629649
57	0.536721	0.507028	0.408425	0.413243	0.382469	0.366435	0.348737	0.334761	0.311342	0.335229	0.32017	0.332233	0.293378	0.322793						57	0.690432	0.664545	0.731785	0.71112	0.706005	0.682536	0.713603	0.687417	0.696559	0.66892	0.682528	0.690492	0.621992	0.621538
58	0.538263	0.502827	0.403976	0.405105	0.381185	0.363133	0.350577	0.326309	0.304621	0.329018	0.317112	0.325445	0.282616	0.321295						58	0.694731	0.659419	0.734964	0.714325	0.716399	0.683468	0.707145	0.677024	0.697815	0.681193	0.68558	0.672983	0.623943	0.627911
59	0.537326	0.496939	0.403442	0.409282	0.377517	0.358321	0.343164	0.323109	0.306598	0.330548	0.313374	0.32239	0.293143	0.321509						59	0.69718	0.668774	0.741347	0.712009	0.716426	0.688777	0.701044	0.694172	0.689403	0.675742	0.681394	0.670089	0.612183	0.621356
60	0.53193	0.493624	0.396247	0.403531	0.373561	0.356726	0.343617	0.320523	0.302079	0.317097	0.313515	0.326415	0.277807	0.315179						60	0.688037	0.669811	0.743466	0.704063	0.715099	0.687309	0.712559	0.693187	0.684584	0.664839	0.671977	0.675581	0.616753	0.620166
61	0.535289	0.494424	0.391848	0.397726	0.37364	0.354768	0.342604	0.31831	0.303887	0.31798	0.302726	0.315573	0.268922	0.312763						61	0.694676	0.668354	0.731966	0.717368	0.714477	0.684626	0.711267	0.691546	0.687154	0.67455	0.671047	0.689252	0.61521	0.61605
62	0.528268	0.491337	0.391187	0.397591	0.363946	0.34685	0.330524	0.312124	0.297533	0.320953	0.300376	0.306405	0.273614	0.300868						62	0.690432	0.669419	0.736954	0.708642	0.712934	0.692477	0.711102	0.691765	0.696618	0.675414	0.681946	0.674902	0.619809	0.610196
63	0.527937	0.484135	0.388822	0.39873	0.366356	0.345871	0.332577	0.309831	0.295725	0.311946	0.300687	0.310284	0.267603	0.296251						63	0.68431	0.670735	0.73592	0.71586	0.712014	0.692647	0.714372	0.692777	0.696822	0.677738	0.686481	0.669764	0.618994	0.617331
64	0.533389	0.485821	0.38478	0.387798	0.36523	0.342233	0.329137	0.309164	0.288214	0.307472	0.29423	0.306082	0.262764	0.295425						64	0.683085	0.6732	0.735842	0.709962	0.724085	0.693635	0.709069	0.691218	0.692353	0.671035	0.688196	0.680483	0.604906	0.614343
65	0.52813	0.493938	0.382161	0.387473	0.355719	0.339436	0.325698	0.305831	0.283752	0.305647	0.293947	0.306023	0.257545	0.290899						65	0.690786	0.6618	0.739357	0.711551	0.724762	0.687422	0.699698	0.689741	0.694135	0.673061	0.682208	0.678327	0.609738	0.626386
66	0.526919	0.484878	0.381526	0.383377	0.352889	0.34145	0.324978	0.297752	0.280758	0.305147	0.283243	0.301175	0.258073	0.285823						66	0.689425	0.666533	0.745559	0.708588	0.712041	0.693974	0.714345	0.690671	0.692091	0.669546	0.682876	0.682668	0.61128	0.608275
67	0.523146	0.481477	0.373644	0.385709	0.350584	0.3391	0.322258	0.302098	0.282086	0.302645	0.287717	0.297972	0.252736	0.284202						67	0.688119	0.663508	0.733207	0.707645	0.712122	0.682084	0.711707	0.692367	0.688469	0.666924	0.682673	0.672186	0.609243	0.616325
68	0.518961	0.480562	0.372729	0.381206	0.351396	0.332021	0.316791	0.297432	0.276268	0.292431	0.287491	0.296885	0.248865	0.284294						68	0.680936	0.653957	0.738117	0.714675	0.712447	0.682818	0.708189	0.690671	0.687505	0.67169	0.679127	0.676083	0.609941	0.613672
69	0.521219	0.480934	0.371254	0.372824	0.351527	0.324971	0.320151	0.292233	0.277341	0.297817	0.28177	0.289246	0.248748	0.275916						69	0.684255	0.665469	0.73194	0.715779	0.711229	0.68101	0.705386	0.680579	0.698224	0.675325	0.687149	0.673189	0.612823	0.619038
70	0.520916	0.479447	0.366627	0.371115	0.347492	0.322201	0.315591	0.293219	0.272089	0.286838	0.277919	0.281606	0.241534	0.276741						70	0.695085	0.665273	0.73915	0.714029	0.707142	0.689116	0.710745	0.688948	0.69545	0.673507	0.679069	0.672835	0.609709	0.613824
71	0.51384	0.479562	0.366881	0.369217	0.342933	0.321194	0.308818	0.294899	0.271467	0.284395	0.274634	0.279432	0.241593	0.27142						71	0.694241	0.673032	0.738633	0.711901	0.717644	0.687874	0.714812	0.678829	0.683474	0.671899	0.68247	0.674607	0.610349	0.610135
72	0.521467	0.477418	0.359431	0.367264	0.338505	0.318144	0.312685	0.283807	0.262628	0.287545	0.269876	0.287747	0.239423	0.269127						72	0.686187	0.654881	0.74636	0.70883	0.722163	0.687874	0.713053	0.68129	0.690484	0.67318	0.680173	0.677294	0.609592	0.612239
73	0.518438	0.482191	0.36144	0.365772	0.332322	0.312856	0.311005	0.282394	0.266639	0.285043	0.266252	0.280313	0.236403	0.263898						73	0.687684	0.665637	0.734809	0.706029	0.705329	0.693494	0.715032	0.693515	0.698429	0.670975	0.670146	0.676703	0.612881	0.613306
74	0.523257	0.475189	0.355897	0.365989	0.33172	0.31515	0.303272	0.286767	0.262148	0.282659	0.267299	0.275788	0.235582	0.265977						74	0.683058	0.669867	0.738478	0.709073	0.70974	0.682761	0.713108	0.684053	0.692412	0.6831	0.6809	0.676851	0.607322	0.616691
75	0.516015	0.481905	0.353253	0.36409	0.331772	0.31848	0.299352	0.277701	0.261584	0.275212	0.261268	0.272145	0.229277	0.25818						75	0.684283	0.665833	0.736824	0.712763	0.729769	0.693409	0.705771	0.687444	0.693668	0.675682	0.675843	0.674164	0.607642	0.60483
76	0.514666	0.474189	0.35066	0.366151	0.329231	0.312884	0.300125	0.279888	0.255484	0.269207	0.269083	0.271851	0.224908	0.254082						76	0.694649	0.659055	0.738039	0.714325	0.724031	0.685925	0.717148	0.691054	0.690192	0.669903	0.674941	0.682756	0.60508	0.613001
77	0.522733	0.480419	0.349795	0.358719	0.325458	0.31003	0.294712	0.270795	0.253789	0.268147	0.259172	0.268678	0.229101	0.255091						77	0.692473	0.670035	0.731553	0.707322	0.717373	0.695076	0.706953	0.690288	0.696326	0.676546	0.680377	0.68001	0.607147	0.610044
78	0.520228	0.478161	0.351931	0.360807	0.322026	0.307876	0.295672	0.272955	0.252406	0.270797	0.255491	0.26809	0.221829	0.247079						78	0.687466	0.663957	0.727185	0.715456	0.719403	0.688693	0.703875	0.680361	0.688907	0.670201	0.675465	0.680394	0.601937	0.612148
79	0.513289	0.476732	0.351168	0.353049	0.321606	0.303008	0.289619	0.272475	0.249779	0.270855	0.257275	0.265798	0.21746	0.245795						79	0.69133	0.667206	0.737341	0.718015	0.723003	0.685812	0.697252	0.690589	0.690601	0.664452	0.671395	0.670916	0.597861	0.611599
80	0.518438	0.477104	0.350431	0.348899	0.315345	0.304686	0.288605	0.273888	0.247774	0.259847	0.255774	0.256601	0.216199	0.243104						80	0.693506	0.661043	0.729072	0.712655	0.714531	0.687619	0.708492	0.692695	0.685197	0.667699	0.683225	0.679863	0.599608	0.605531
81	0.51596	0.471759	0.350431	0.35351	0.316497	0.301749	0.289699	0.267516	0.252039	0.266205	0.248014	0.260715	0.213736	0.243869						81	0.696554	0.668522	0.73853	0.707511	0.712014	0.689794	0.705331	0.683369	0.687417	0.677112	0.679766	0.68249	0.606041	0.600287
82	0.514391	0.480962	0.343261	0.348031	0.314952	0.29993	0.283539	0.269142	0.242974	0.260995	0.246683	0.251283	0.212798	0.239373						82	0.686568	0.66687	0.73822	0.706784	0.712826	0.69307	0.705743	0.687307	0.689462	0.670946	0.686597	0.666132	0.604993	0.607665
83	0.512849	0.469701	0.336905	0.343718	0.305048	0.300154	0.281725	0.265676	0.241731	0.257345	0.245834	0.257424	0.210804	0.236835						83	0.685153	0.666814	0.738814	0.713678	0.719592	0.690303	0.704479	0.691546	0.691156	0.66615	0.678836	0.688071	0.602344	0.60608
84	0.515437	0.472331	0.338863	0.338917	0.310864	0.288655	0.281512	0.26085	0.238088	0.251959	0.250705	0.249373	0.205584	0.237019						84	0.685099	0.668018	0.74207	0.708777	0.717725	0.688241	0.702638	0.68501	0.681021	0.678989	0.674535	0.673514	0.596959	0.60108
85	0.509434	0.470902	0.335532	0.341304	0.306096	0.286696	0.279299	0.25997	0.238851	0.25867	0.242294	0.247816	0.202975	0.230872						85	0.695003	0.670119	0.735429	0.710473	0.71445	0.691178	0.700357	0.685776	0.681722	0.671273	0.68058	0.675817	0.600394	0.605531
86	0.518163	0.474817	0.336244	0.338211	0.304891	0.287591	0.275299	0.25981	0.230209	0.251399	0.239434	0.251107	0.200248	0.227509						86	0.693479	0.666421	0.742923	0.705141	0.715749	0.694991	0.712861	0.693105	0.6925	0.668026	0.682121	0.668199	0.602955	0.599464
87	0.513372	0.468529	0.333269	0.343881	0.301432	0.286472	0.276019	0.25637	0.234078	0.248897	0.235186	0.251459	0.201069	0.223381						87	0.689153	0.669251	0.736411	0.709935	0.712772	0.687845	0.702885	0.682931	0.696559	0.665673	0.675203	0.678091	0.59824	0.605989
88	0.511087	0.46973	0.337515	0.338835	0.301354	0.285213	0.274579	0.252397	0.228233	0.247808	0.230768	0.246729	0.199426	0.230108						88	0.68918	0.669587	0.73884	0.70681	0.713881	0.68793	0.712421	0.68728	0.681926	0.677797	0.682731	0.677825	0.602111	0.598366
89	0.512381	0.469701	0.330955	0.336801	0.30193	0.289354	0.271619	0.252984	0.229023	0.248515	0.237933	0.242174	0.199163	0.223167						89	0.692173	0.666898	0.735713	0.71446	0.709226	0.685332	0.702666	0.691847	0.686424	0.670648	0.67189	0.664538	0.599288	0.600836
90	0.512986	0.466872	0.328794	0.339052	0.297214	0.281044	0.266819	0.250958	0.231989	0.243776	0.231448	0.241498	0.196817	0.220261						90	0.688174	0.667766	0.738608	0.710473	0.712474	0.685953	0.70654	0.699505	0.684935	0.673478	0.670669	0.681014	0.597017	0.600073
91	0.5115	0.467443	0.329252	0.329205	0.291005	0.28706	0.270766	0.250184	0.230718	0.24666	0.226011	0.246435	0.19453	0.217142						91	0.682106	0.66715	0.749694	0.710662	0.721812	0.695669	0.706678	0.685858	0.684905	0.670469	0.677848	0.679715	0.607001	0.599738
92	0.514115	0.461413	0.329557	0.33398	0.297214	0.280821	0.262873	0.249065	0.224025	0.238831	0.227568	0.243379	0.185205	0.216103						92	0.688282	0.656338	0.735455	0.713221	0.707467	0.699482	0.696675	0.683916	0.689579	0.680002	0.667791	0.677353	0.594863	0.593213
93	0.514418	0.46267	0.324091	0.327849	0.292498	0.270972	0.265113	0.244158	0.220043	0.241921	0.223377	0.234123	0.189339	0.21384						93	0.69201	0.667738	0.741218	0.707403	0.71924	0.691686	0.718	0.6913	0.694018	0.684768	0.677441	0.669912	0.598706	0.604586
94	0.511857	0.465471	0.326811	0.331755	0.290166	0.27668	0.266046	0.248265	0.221116	0.238684	0.227087	0.232125	0.18626	0.211424						94	0.684691	0.658747	0.736514	0.713732	0.710796	0.686885	0.704837	0.687854	0.691419	0.679078	0.678342	0.667107	0.59661	0.597482
95	0.509407	0.463156	0.318701	0.327876	0.28807	0.27405	0.261059	0.245732	0.22298	0.237653	0.223915	0.235827	0.184648	0.211546						95	0.693615	0.659083	0.736928	0.714783	0.715884	0.689709	0.717066	0.693379	0.70243	0.676903	0.676802	0.684616	0.600568	0.601202
96	0.510894	0.468187	0.320277	0.328717	0.289773	0.274497	0.258979	0.243065	0.219902	0.239567	0.218733	0.230921	0.185117	0.207571						96	0.68567	0.661828	0.739667	0.71454	0.708171	0.688156	0.715307	0.68181	0.686307	0.669188	0.676831	0.680866	0.596726	0.600988
97	0.506598	0.469273	0.322057	0.321284	0.284559	0.271951	0.256126	0.241092	0.212362	0.233209	0.219356	0.231156	0.181833	0.211302						97	0.682187	0.666449	0.743026	0.706622	0.719078	0.681829	0.705771	0.682904	0.684496	0.671065	0.684766	0.676851	0.59594	0.595409
98	0.504919	0.4663	0.326684	0.320878	0.288018	0.267447	0.256899	0.240399	0.217473	0.231767	0.216751	0.228629	0.182419	0.199223						98	0.687384	0.662668	0.737987	0.715052	0.715072	0.690161	0.705194	0.690398	0.683094	0.67172	0.676685	0.671565	0.597105	0.594219
99	0.510288	0.473388	0.319184	0.320145	0.281075	0.266104	0.254926	0.242719	0.214734	0.229588	0.219837	0.225073	0.182097	0.201272						99	0.687575	0.652276	0.742225	0.704979	0.715343	0.690867	0.715884	0.686186	0.687388	0.661324	0.677209	0.668878	0.591341	0.592024
100	0.517227	0.466757	0.315421	0.320579	0.278874	0.268258	0.257913	0.236959	0.212644	0.226527	0.21576	0.222194	0.179194	0.201761						100	0.698649	0.663957	0.734731	0.712466	0.716263	0.682648	0.70393	0.689058	0.686512	0.669575	0.675843	0.673721	0.596173	0.59364
101	0.515272	0.463213	0.312014	0.314666	0.285319	0.268902	0.2517	0.235893	0.213774	0.22741	0.207236	0.223545	0.178372	0.197939						101	0.69805	0.66701	0.725377	0.711928	0.715126	0.690105	0.701099	0.690863	0.678509	0.670826	0.681772	0.671624	0.595707	0.589798
102	0.510811	0.469358	0.310336	0.318219	0.280551	0.263754	0.250713	0.236506	0.216739	0.221729	0.213522	0.22284	0.175382	0.194269						102	0.684364	0.662948	0.736153	0.707538	0.716913	0.691291	0.708684	0.686979	0.690805	0.674401	0.679563	0.669056	0.590177	0.584707
103	0.502193	0.465157	0.312319	0.310515	0.274132	0.264201	0.247273	0.234373	0.208154	0.22532	0.210606	0.217639	0.175294	0.194514						103	0.687357	0.666281	0.741967	0.709127	0.715884	0.684795	0.705249	0.69037	0.682131	0.668145	0.680231	0.661969	0.594019	0.600897
104	0.507562	0.461556	0.30998	0.319141	0.276044	0.257738	0.247966	0.226614	0.206855	0.223643	0.209133	0.22046	0.172332	0.196716						104	0.690323	0.670119	0.740106	0.714594	0.711175	0.687591	0.703215	0.69037	0.686745	0.673418	0.68369	0.673691	0.594601	0.594463
105	0.505662	0.468329	0.312268	0.310651	0.276699	0.263977	0.24322	0.226347	0.20502	0.221729	0.207179	0.215406	0.168901	0.190355						105	0.690568	0.662332	0.733543	0.713194	0.72238	0.688862	0.712861	0.687253	0.687943	0.660281	0.678836	0.671684	0.588576	0.580987
106	0.506709	0.467958	0.3052	0.312278	0.273817	0.261152	0.239033	0.229947	0.203918	0.222848	0.204602	0.213291	0.170426	0.193107						106	0.690323	0.667066	0.733956	0.707349	0.718131	0.682959	0.716021	0.691081	0.690835	0.669963	0.675465	0.670355	0.59236	0.596933
107	0.509462	0.464871	0.302861	0.310434	0.270831	0.25757	0.24098	0.224694	0.206883	0.214459	0.206244	0.211792	0.168696	0.190783						107	0.693425	0.661604	0.738814	0.702205	0.718943	0.699792	0.715279	0.688155	0.693113	0.67878	0.677034	0.677353	0.600045	0.599586
108	0.503762	0.45844	0.303649	0.312306	0.268866	0.260844	0.24338	0.226507	0.20807	0.220287	0.206273	0.21429	0.167552	0.184851						108	0.693887	0.661156	0.73194	0.713894	0.713475	0.690613	0.709756	0.688155	0.685431	0.677738	0.685696	0.68066	0.587935	0.594006
109	0.505277	0.469244	0.305378	0.307667	0.267241	0.259053	0.241353	0.222001	0.199146	0.215901	0.200298	0.213408	0.169429	0.186838						109	0.690622	0.659503	0.736773	0.718365	0.711824	0.683835	0.710965	0.692285	0.684292	0.662813	0.688108	0.672865	0.582114	0.590042
110	0.515877	0.464099	0.310285	0.312441	0.266141	0.254241	0.240767	0.223574	0.199965	0.215489	0.202563	0.210852	0.162538	0.182405						110	0.688446	0.659111	0.730726	0.709773	0.717454	0.693692	0.709893	0.685584	0.683387	0.66898	0.67186	0.670473	0.586742	0.587451
111	0.503184	0.468158	0.301564	0.305795	0.265984	0.256423	0.240367	0.22632	0.199485	0.21078	0.200836	0.212644	0.160544	0.179438						111	0.692581	0.66813	0.725428	0.712143	0.719213	0.693579	0.700494	0.685584	0.694427	0.674193	0.677935	0.679567	0.596843	0.589097
112	0.504175	0.461556	0.297191	0.30566	0.262027	0.254689	0.235007	0.222774	0.199767	0.209897	0.201714	0.208971	0.161512	0.183169						112	0.685779	0.663845	0.732871	0.721758	0.718997	0.687817	0.709508	0.684955	0.691857	0.674103	0.681888	0.669026	0.578504	0.581901
113	0.514831	0.464214	0.299912	0.304683	0.26263	0.252031	0.232767	0.221601	0.200586	0.209926	0.198655	0.205651	0.162509	0.183872						113	0.691983	0.660623	0.740959	0.717234	0.718834	0.691235	0.706623	0.689003	0.681897	0.667639	0.680319	0.674489	0.592389	0.591048
114	0.513812	0.463899	0.296174	0.308182	0.260403	0.250492	0.234767	0.217868	0.194825	0.209867	0.199986	0.207826	0.156234	0.181732						114	0.691547	0.65743	0.745947	0.7091	0.716155	0.687393	0.714757	0.689632	0.687096	0.680061	0.681946	0.677471	0.581502	0.590713
115	0.516538	0.459669	0.298539	0.298091	0.25925	0.247946	0.230607	0.223014	0.190617	0.206306	0.189933	0.207532	0.157788	0.17638						115	0.680228	0.657178	0.738969	0.713328	0.712068	0.685445	0.706843	0.68099	0.686249	0.669009	0.673343	0.670532	0.582492	0.590073
116	0.507948	0.464185	0.30103	0.302703	0.261032	0.24554	0.230927	0.215442	0.194853	0.21075	0.191151	0.205181	0.157524	0.177726						116	0.697234	0.661492	0.733336	0.711524	0.721757	0.691573	0.703298	0.696524	0.687388	0.671035	0.676802	0.669144	0.59169	0.58678
117	0.507782	0.465014	0.28786	0.297413	0.258255	0.248449	0.233593	0.213575	0.191465	0.206571	0.192765	0.200891	0.156879	0.179285						117	0.694949	0.659391	0.741476	0.713086	0.720052	0.695754	0.702885	0.688647	0.691506	0.679614	0.673633	0.670827	0.592942	0.58184
118	0.514611	0.462242	0.292488	0.295623	0.256054	0.244504	0.232794	0.217602	0.190561	0.201125	0.190103	0.196307	0.15421	0.1795						118	0.685208	0.66729	0.741347	0.707107	0.717048	0.687789	0.703875	0.691163	0.683883	0.67309	0.673633	0.67254	0.589973	0.594036
119	0.503515	0.460384	0.292538	0.294619	0.260979	0.248841	0.228447	0.213949	0.189573	0.207513	0.190018	0.202272	0.15248	0.173995						119	0.690269	0.666281	0.738892	0.711012	0.71288	0.69437	0.720089	0.687444	0.690397	0.669069	0.682586	0.672008	0.583045	0.586201
120	0.510013	0.463042	0.291598	0.294836	0.257049	0.245456	0.235647	0.212829	0.188725	0.204422	0.192368	0.198629	0.149372	0.166412						120	0.692636	0.661716	0.736308	0.714271	0.715641	0.693353	0.698214	0.682029	0.693726	0.666209	0.672732	0.669941	0.591661	0.583731
121	0.503349	0.463356	0.291801	0.299448	0.255765	0.246883	0.225834	0.210936	0.188274	0.2061	0.183533	0.196131	0.150633	0.170173						121	0.688364	0.663396	0.741941	0.721839	0.721379	0.690105	0.702006	0.687581	0.688732	0.667728	0.679592	0.662353	0.573265	0.583883
122	0.505249	0.466472	0.294013	0.293426	0.251783	0.239804	0.231674	0.210936	0.183416	0.203156	0.189395	0.197777	0.149049	0.168827						122	0.697479	0.668018	0.73499	0.71279	0.71721	0.689879	0.710498	0.694336	0.686161	0.662962	0.669768	0.667195	0.583424	0.591536
123	0.504231	0.465443	0.288877	0.293995	0.248901	0.241651	0.225994	0.208723	0.189431	0.199506	0.188715	0.195543	0.154503	0.170295						123	0.68752	0.658214	0.732509	0.720493	0.705247	0.684823	0.704369	0.685092	0.6899	0.66603	0.675755	0.673898	0.582579	0.587695
124	0.506158	0.464957	0.284784	0.289601	0.252988	0.236782	0.226234	0.207203	0.184433	0.197593	0.183391	0.19237	0.14773	0.168216						124	0.682242	0.658719	0.730183	0.714998	0.722975	0.692618	0.699011	0.683369	0.685957	0.669039	0.676802	0.678091	0.586567	0.581475
125	0.504946	0.462728	0.287682	0.291879	0.246464	0.241147	0.219967	0.214215	0.184941	0.197005	0.1856	0.196337	0.147378	0.163017						125	0.684201	0.664041	0.743052	0.71858	0.72173	0.695838	0.711872	0.683998	0.688235	0.669486	0.673604	0.675434	0.583773	0.579767
126	0.494979	0.464671	0.284453	0.290605	0.255163	0.237342	0.220474	0.209336	0.184066	0.19618	0.187328	0.194339	0.144446	0.163323						126	0.683385	0.662388	0.740287	0.714567	0.714531	0.687761	0.711872	0.686514	0.68584	0.674788	0.674244	0.67564	0.578097	0.588396
127	0.508278	0.466243	0.285572	0.294022	0.24615	0.232697	0.219754	0.20259	0.180254	0.198623	0.184496	0.191812	0.146586	0.167788						127	0.685398	0.661688	0.745145	0.719361	0.716507	0.685162	0.700632	0.683807	0.692295	0.664303	0.678197	0.670502	0.579028	0.583548
128	0.507838	0.460012	0.285725	0.290903	0.246255	0.233537	0.217407	0.20523	0.179096	0.194297	0.182117	0.189373	0.145677	0.162131						128	0.69571	0.657822	0.738142	0.70848	0.716913	0.688947	0.703572	0.679239	0.691448	0.66898	0.671018	0.675729	0.575593	0.578151
129	0.506351	0.460184	0.286869	0.291473	0.244578	0.230851	0.216314	0.20363	0.178898	0.190735	0.175066	0.192605	0.143097	0.158064						129	0.684201	0.663901	0.742432	0.705168	0.723733	0.688551	0.705853	0.688046	0.680904	0.669099	0.675872	0.683583	0.58028	0.581078
130	0.500734	0.467415	0.280767	0.2864	0.246229	0.229648	0.217461	0.206269	0.178644	0.190647	0.176312	0.190049	0.14081	0.16262						130	0.698295	0.66194	0.743931	0.708049	0.712988	0.69019	0.712971	0.691546	0.688352	0.670231	0.679825	0.671093	0.587644	0.582206
131	0.499687	0.457411	0.285114	0.288814	0.243111	0.236027	0.215141	0.202937	0.178531	0.196475	0.176142	0.191665	0.139138	0.161641						131	0.692037	0.667934	0.734886	0.718419	0.71897	0.700329	0.708546	0.687936	0.680028	0.669307	0.67811	0.674105	0.580163	0.583517
132	0.496879	0.458726	0.282445	0.285695	0.241644	0.235076	0.218687	0.204296	0.174521	0.188557	0.178549	0.18335	0.146117	0.159929						132	0.699438	0.666141	0.742639	0.716722	0.705464	0.688551	0.704095	0.694281	0.681108	0.672167	0.67872	0.671004	0.577776	0.579889
133	0.501505	0.460841	0.281936	0.290957	0.236535	0.229844	0.214767	0.205043	0.177994	0.188557	0.176029	0.186288	0.139666	0.157085						133	0.690922	0.666141	0.739512	0.719846	0.725222	0.684258	0.705276	0.680525	0.688673	0.675057	0.669303	0.675256	0.574225	0.58059
134	0.502221	0.470959	0.27914	0.292883	0.235906	0.228473	0.216127	0.20355	0.175735	0.187998	0.176963	0.185788	0.138845	0.15525						134	0.686405	0.660987	0.739874	0.706757	0.718022	0.694906	0.707145	0.687034	0.690718	0.673507	0.664536	0.670591	0.581881	0.587146
135	0.495062	0.462527	0.278885	0.284908	0.237425	0.23239	0.207194	0.202857	0.173645	0.185584	0.172177	0.188345	0.142393	0.155006						135	0.689806	0.669335	0.729304	0.707996	0.709334	0.704679	0.707859	0.699669	0.69247	0.665673	0.679272	0.673101	0.583307	0.582786
136	0.506488	0.464442	0.279724	0.283172	0.241906	0.227941	0.210927	0.200937	0.171358	0.183847	0.172687	0.182997	0.137144	0.156565						136	0.688418	0.65799	0.733207	0.717099	0.715343	0.684654	0.715279	0.682111	0.685343	0.667252	0.679679	0.675138	0.577602	0.574797
137	0.508939	0.461984	0.280106	0.279483	0.23491	0.225871	0.209487	0.196377	0.174436	0.189587	0.173961	0.178825	0.138522	0.152101						137	0.695901	0.664601	0.735687	0.703632	0.719295	0.6881	0.707942	0.677817	0.687651	0.666894	0.679359	0.66563	0.574575	0.573395
138	0.507177	0.462327	0.279496	0.279591	0.233024	0.226346	0.208314	0.195844	0.173391	0.187026	0.16926	0.18335	0.135883	0.155159						138	0.693289	0.663508	0.73561	0.703417	0.717075	0.690585	0.696098	0.69141	0.690455	0.662783	0.672442	0.662383	0.577165	0.577938
139	0.504616	0.45864	0.27408	0.284881	0.237294	0.226766	0.210741	0.196111	0.167207	0.182847	0.17263	0.180529	0.139431	0.154486						139	0.692908	0.658747	0.730622	0.719604	0.70928	0.693268	0.70709	0.69048	0.689579	0.666567	0.685056	0.678977	0.581095	0.581627
140	0.50211	0.461041	0.274716	0.282222	0.235277	0.228585	0.204154	0.197817	0.173024	0.181169	0.167533	0.17712	0.136206	0.151978						140	0.688963	0.658971	0.744603	0.705329	0.721081	0.686574	0.706733	0.682466	0.684759	0.667699	0.67468	0.661821	0.574283	0.577236
141	0.496494	0.462642	0.270317	0.281327	0.231766	0.222625	0.209621	0.199657	0.168929	0.180492	0.171752	0.179824	0.136998	0.152804						141	0.687031	0.666786	0.728917	0.711578	0.716344	0.689399	0.716818	0.676039	0.686453	0.678572	0.68029	0.663593	0.577282	0.575346
142	0.49999	0.459041	0.272656	0.281409	0.231033	0.223688	0.205168	0.197444	0.169635	0.185348	0.16943	0.18097	0.131778	0.150327						142	0.689099	0.671015	0.729821	0.704413	0.709686	0.700329	0.705221	0.691109	0.684613	0.662366	0.681975	0.672835	0.582114	0.580042
143	0.506461	0.461784	0.272987	0.277557	0.237006	0.220051	0.205781	0.198137	0.165738	0.181581	0.168892	0.178766	0.134007	0.148767						143	0.690105	0.662164	0.729537	0.707161	0.716804	0.694257	0.716873	0.680798	0.687826	0.668592	0.677557	0.667077	0.578184	0.577633
144	0.498476	0.455754	0.273394	0.274329	0.231766	0.219464	0.199408	0.192511	0.164468	0.18061	0.166598	0.180441	0.131631	0.150877						144	0.68635	0.659083	0.739538	0.715402	0.721243	0.691828	0.706348	0.693488	0.685256	0.664303	0.67686	0.667373	0.576699	0.582023
145	0.50602	0.460527	0.272478	0.279022	0.232919	0.223241	0.205541	0.195391	0.165993	0.178873	0.167363	0.171156	0.12908	0.145465						145	0.694214	0.666225	0.74499	0.70883	0.713908	0.69115	0.71069	0.689659	0.681517	0.66746	0.676482	0.668908	0.569742	0.571474
146	0.502331	0.456154	0.270902	0.274871	0.232421	0.21896	0.204794	0.196031	0.164778	0.179344	0.164588	0.17762	0.13081	0.146413						146	0.692146	0.660651	0.739538	0.70778	0.711283	0.68745	0.709728	0.689222	0.702489	0.667758	0.667152	0.677471	0.576059	0.575011
147	0.504313	0.456125	0.26569	0.275739	0.223356	0.215351	0.204448	0.191844	0.163394	0.175606	0.161444	0.17239	0.130957	0.146046						147	0.682432	0.658495	0.741373	0.710904	0.714287	0.692731	0.706183	0.68553	0.681313	0.679287	0.680755	0.664538	0.574604	0.573029
148	0.505002	0.466214	0.265003	0.278859	0.229251	0.217085	0.204794	0.192591	0.166727	0.171308	0.163767	0.176885	0.129491	0.148951						148	0.698676	0.66673	0.746438	0.712089	0.719809	0.68954	0.702253	0.687827	0.686191	0.663439	0.673256	0.680837	0.571023	0.565894
149	0.4933	0.463213	0.264749	0.280215	0.229041	0.216414	0.198181	0.191551	0.160909	0.175282	0.164616	0.171214	0.128523	0.144731						149	0.689289	0.671911	0.738065	0.70444	0.715343	0.681519	0.714043	0.681208	0.691068	0.672614	0.670436	0.662766	0.572566	0.582908
150	0.500761	0.458269	0.2678	0.273054	0.224378	0.220247	0.203034	0.190831	0.162745	0.17122	0.162605	0.173477	0.129667	0.143386						150	0.690758	0.66264	0.733723	0.701074	0.719998	0.691489	0.709646	0.692339	0.693317	0.668831	0.680871	0.674902	0.57667	0.581109
151	0.504423	0.46107	0.265207	0.272511	0.227365	0.222989	0.200714	0.187232	0.165032	0.176106	0.160878	0.171655	0.130546	0.14363						151	0.700173	0.666814	0.740184	0.718365	0.721974	0.685106	0.708849	0.685037	0.691244	0.67038	0.670494	0.671211	0.579377	0.583853
152	0.509269	0.459355	0.264876	0.275956	0.22464	0.219184	0.196395	0.188405	0.158735	0.175606	0.158046	0.169833	0.126617	0.139166						152	0.688119	0.666085	0.746412	0.712413	0.709551	0.689427	0.70272	0.68553	0.691302	0.669337	0.673779	0.670296	0.580367	0.572785
153	0.505057	0.467215	0.261647	0.275359	0.225007	0.211742	0.198981	0.189551	0.158537	0.17225	0.154676	0.169158	0.12779	0.141245						153	0.688772	0.649055	0.737083	0.712062	0.713719	0.689512	0.710525	0.695457	0.676289	0.665524	0.678081	0.672717	0.575448	0.582389
154	0.506048	0.465643	0.268283	0.269744	0.22629	0.211378	0.201141	0.184565	0.157634	0.173722	0.157933	0.167571	0.125004	0.138432						154	0.689969	0.666926	0.736308	0.709315	0.712176	0.686433	0.703325	0.682959	0.693084	0.674788	0.670175	0.669233	0.574458	0.579218
155	0.506075	0.454153	0.264063	0.267167	0.223173	0.211014	0.199141	0.190218	0.157859	0.17278	0.161898	0.167042	0.124125	0.135863						155	0.694404	0.667626	0.733387	0.704386	0.726413	0.680163	0.71069	0.687143	0.686541	0.669843	0.673401	0.666251	0.576263	0.571504
156	0.503267	0.465243	0.265181	0.270938	0.223304	0.21605	0.199541	0.187792	0.158142	0.16966	0.158896	0.164368	0.122747	0.140022						156	0.690405	0.669138	0.736799	0.710581	0.719349	0.689766	0.711679	0.687116	0.683211	0.672465	0.672791	0.669617	0.569801	0.577176
157	0.503102	0.458297	0.263097	0.271399	0.22202	0.210483	0.197728	0.184459	0.155939	0.170101	0.158244	0.16478	0.124037	0.137698						157	0.691493	0.655245	0.736695	0.711416	0.713124	0.690585	0.703462	0.688182	0.693288	0.667371	0.671715	0.668583	0.57015	0.571138
158	0.506626	0.460613	0.259766	0.265024	0.222229	0.213364	0.194048	0.187312	0.156984	0.166569	0.157168	0.167747	0.1226	0.137881						158	0.690187	0.663424	0.734499	0.705679	0.719701	0.691799	0.714427	0.686077	0.680057	0.666954	0.673256	0.668967	0.574021	0.57931
159	0.499577	0.455468	0.264953	0.271806	0.218981	0.210231	0.194261	0.187712	0.158311	0.168924	0.155044	0.164691	0.124506	0.138952						159	0.69084	0.664601	0.742199	0.711335	0.724708	0.68697	0.709316	0.682439	0.680086	0.669009	0.679069	0.666605	0.576845	0.573151
160	0.503432	0.467872	0.262486	0.270884	0.221103	0.211937	0.187835	0.181446	0.153849	0.166687	0.157253	0.163722	0.123216	0.133967						160	0.692391	0.667654	0.729666	0.712897	0.713367	0.68954	0.707914	0.690234	0.684905	0.67169	0.668838	0.663623	0.570441	0.567205
161	0.502523	0.465757	0.263986	0.26809	0.221129	0.209783	0.190741	0.180406	0.152833	0.165215	0.155667	0.165338	0.120078	0.133325						161	0.69133	0.668746	0.744008	0.703686	0.712826	0.689794	0.705304	0.682631	0.696998	0.668622	0.671337	0.670266	0.571867	0.571078
162	0.50167	0.463614	0.258978	0.261471	0.217566	0.21149	0.191461	0.182992	0.155544	0.163449	0.15714	0.166484	0.118612	0.138187						162	0.695901	0.663845	0.73977	0.70102	0.720918	0.692844	0.702281	0.692066	0.687476	0.674729	0.674912	0.667756	0.567501	0.56937
163	0.50145	0.457097	0.254935	0.263858	0.214946	0.206929	0.191781	0.177846	0.154838	0.165304	0.15006	0.15999	0.117087	0.134732						163	0.694513	0.663312	0.733749	0.716776	0.713015	0.688269	0.709646	0.688839	0.683182	0.66332	0.677005	0.671802	0.568957	0.573486
164	0.508443	0.461899	0.261063	0.263098	0.219164	0.207461	0.192528	0.180272	0.151195	0.168365	0.153374	0.159696	0.118905	0.134395						164	0.69065	0.664097	0.736721	0.7206	0.714369	0.686631	0.707337	0.687663	0.691156	0.663975	0.667646	0.659902	0.572188	0.571596
165	0.506378	0.45804	0.256639	0.263098	0.214422	0.209671	0.192501	0.180352	0.151929	0.15977	0.151873	0.158168	0.121544	0.127698						165	0.688745	0.665021	0.735351	0.711712	0.720648	0.687676	0.709206	0.691601	0.679677	0.656766	0.675784	0.677825	0.569655	0.564766
166	0.503707	0.455668	0.26302	0.262827	0.213924	0.208132	0.188768	0.178193	0.148964	0.162507	0.150853	0.162811	0.120635	0.136077						166	0.686813	0.661043	0.739796	0.700831	0.714233	0.694144	0.709646	0.688647	0.681926	0.665881	0.676395	0.671654	0.56622	0.572175
167	0.504891	0.463299	0.260401	0.26809	0.220029	0.207909	0.186501	0.178859	0.149246	0.165392	0.14771	0.157698	0.116354	0.133264						167	0.68948	0.664013	0.733698	0.711578	0.713692	0.6844	0.710443	0.677735	0.692412	0.67178	0.665931	0.663564	0.579552	0.573547
168	0.500789	0.464271	0.260935	0.261688	0.214029	0.204691	0.187701	0.176993	0.149868	0.168159	0.149919	0.161606	0.120489	0.131215						168	0.689289	0.66222	0.739564	0.712951	0.714287	0.686885	0.708354	0.681345	0.683036	0.662843	0.68058	0.664981	0.570703	0.564766
169	0.504506	0.454925	0.254452	0.266001	0.210937	0.206677	0.190368	0.181339	0.148032	0.16133	0.148616	0.157434	0.118847	0.130267						169	0.693234	0.663144	0.73853	0.713463	0.725763	0.693692	0.708684	0.68501	0.69174	0.662128	0.681016	0.669823	0.569684	0.570468
170	0.493988	0.459384	0.255139	0.259735	0.216832	0.205614	0.186208	0.179339	0.149783	0.159623	0.145473	0.159696	0.120371	0.129992						170	0.69152	0.662276	0.740158	0.71287	0.719619	0.695499	0.712641	0.688948	0.68473	0.674639	0.673256	0.667136	0.564707	0.57184
171	0.504286	0.457469	0.256969	0.261444	0.214265	0.201054	0.189701	0.176753	0.148625	0.160653	0.147993	0.157639	0.119902	0.130818						171	0.687412	0.672612	0.741321	0.715025	0.718943	0.687252	0.709151	0.683314	0.686921	0.673954	0.67125	0.660375	0.573905	0.567632
172	0.506791	0.458555	0.249418	0.260359	0.214238	0.200746	0.184635	0.179339	0.150235	0.161095	0.143887	0.154437	0.119638	0.12935						172	0.686514	0.671463	0.736669	0.716722	0.718293	0.69581	0.702968	0.683041	0.688995	0.669218	0.675145	0.665394	0.570296	0.564797
173	0.502799	0.456383	0.251732	0.262719	0.206614	0.202313	0.184182	0.1751	0.143655	0.160005	0.148644	0.153967	0.116237	0.127607						173	0.68382	0.668942	0.730855	0.715241	0.713963	0.682874	0.708656	0.692066	0.685081	0.664303	0.67125	0.676674	0.572712	0.580346
174	0.505112	0.453582	0.250181	0.259084	0.213714	0.196577	0.188928	0.174833	0.146338	0.159623	0.144623	0.154437	0.114126	0.124335						174	0.691303	0.658635	0.734886	0.714379	0.714206	0.690952	0.702693	0.692941	0.683562	0.667282	0.664507	0.675758	0.572974	0.57245
175	0.499274	0.461699	0.249367	0.258514	0.208631	0.198256	0.180902	0.17518	0.143881	0.156032	0.144425	0.152439	0.116589	0.126017						175	0.692228	0.661464	0.735842	0.716183	0.714477	0.692449	0.702033	0.679759	0.685665	0.66895	0.670233	0.67127	0.573701	0.570834
176	0.500624	0.454268	0.248528	0.255449	0.210046	0.200354	0.184182	0.174886	0.144615	0.156944	0.145473	0.155612	0.119081	0.125619						176	0.689452	0.663985	0.733258	0.71314	0.7115	0.690557	0.712888	0.67965	0.677048	0.669456	0.674128	0.659075	0.573381	0.570712
177	0.49531	0.459841	0.250969	0.260277	0.206824	0.197612	0.180448	0.178539	0.144898	0.158063	0.144906	0.153114	0.115328	0.126598						177	0.691901	0.665329	0.749254	0.715268	0.717427	0.686631	0.708959	0.691902	0.680612	0.676814	0.669855	0.667284	0.565987	0.569949
178	0.507727	0.458526	0.250842	0.253794	0.207112	0.197473	0.177915	0.17606	0.140492	0.155796	0.149296	0.151792	0.115768	0.126965						178	0.692282	0.670959	0.739228	0.703794	0.715614	0.695499	0.714427	0.691765	0.692003	0.6646	0.678894	0.664627	0.570063	0.579005
179	0.498531	0.465671	0.254045	0.260006	0.209601	0.198871	0.183888	0.172967	0.14422	0.156974	0.140036	0.152968	0.113803	0.123815						179	0.681045	0.655806	0.737005	0.709369	0.710715	0.69516	0.704864	0.680826	0.693872	0.672286	0.674796	0.665749	0.567705	0.572998
180	0.501505	0.456754	0.251198	0.258514	0.207112	0.199039	0.180555	0.174753	0.142215	0.154354	0.144368	0.154995	0.115738	0.124488						180	0.687765	0.65813	0.742535	0.706568	0.720675	0.68697	0.705056	0.688347	0.687125	0.660996	0.67125	0.663593	0.569568	0.561931
181	0.49732	0.448894	0.250232	0.254689	0.209496	0.197612	0.180768	0.170727	0.142356	0.159034	0.142556	0.150441	0.114419	0.126567						181	0.689779	0.660483	0.748246	0.707241	0.713638	0.686857	0.707832	0.682877	0.686132	0.668116	0.67093	0.674754	0.565522	0.568638
182	0.505662	0.451495	0.245858	0.255123	0.204177	0.198396	0.178528	0.1723	0.141113	0.155914	0.142188	0.151763	0.112395	0.120023						182	0.686269	0.665833	0.737806	0.713436	0.716804	0.687817	0.709453	0.684354	0.682131	0.668771	0.674941	0.663711	0.565667	0.566687
183	0.505332	0.459126	0.248172	0.258623	0.205409	0.194675	0.183088	0.170647	0.143514	0.14782	0.142669	0.152027	0.111604	0.125711						183	0.685752	0.662724	0.742355	0.714163	0.715126	0.689314	0.707667	0.682002	0.692704	0.676189	0.670436	0.665158	0.561563	0.563729
184	0.498586	0.455982	0.246748	0.255937	0.204256	0.195906	0.178635	0.173953	0.144474	0.152559	0.144567	0.149118	0.112982	0.125741						184	0.690432	0.66124	0.734783	0.700831	0.711337	0.693551	0.711679	0.688347	0.681225	0.669337	0.668925	0.668229	0.56363	0.567571
185	0.505112	0.462585	0.246774	0.256778	0.202291	0.19529	0.178715	0.169634	0.137583	0.152676	0.141282	0.147414	0.114038	0.12091						185	0.698758	0.658411	0.733181	0.707376	0.722759	0.69307	0.705633	0.678145	0.687096	0.671452	0.673285	0.666457	0.564154	0.566169
186	0.501697	0.461813	0.246672	0.258921	0.203522	0.196997	0.181142	0.170167	0.142441	0.147908	0.140545	0.150499	0.108642	0.124671						186	0.692473	0.653257	0.739538	0.713436	0.717698	0.692618	0.710223	0.693598	0.691214	0.663617	0.661804	0.666871	0.56296	0.566748
187	0.501174	0.462842	0.24418	0.254445	0.199278	0.193947	0.178955	0.168354	0.140294	0.152235	0.142414	0.146415	0.108349	0.120145						187	0.693343	0.668718	0.741683	0.705302	0.718428	0.684795	0.704369	0.681728	0.684876	0.672465	0.666774	0.66501	0.56034	0.573852
188	0.498035	0.455611	0.247867	0.252709	0.200798	0.189135	0.177062	0.164621	0.137781	0.154766	0.139498	0.150029	0.109434	0.121491						188	0.688337	0.654349	0.739874	0.710985	0.720106	0.69098	0.711267	0.68356	0.683649	0.68021	0.670494	0.664361	0.559904	0.563851
189	0.502661	0.455897	0.247028	0.253306	0.203208	0.197864	0.172262	0.171713	0.139504	0.149144	0.14029	0.149618	0.108085	0.124365						189	0.693615	0.662304	0.737987	0.710635	0.717075	0.681462	0.705249	0.687553	0.692324	0.668324	0.670465	0.672097	0.562029	0.572602
190	0.500816	0.459441	0.244562	0.250973	0.20216	0.194619	0.180768	0.164354	0.142412	0.147761	0.139951	0.146621	0.109991	0.121705						190	0.690704	0.660987	0.734473	0.703013	0.714044	0.698154	0.707062	0.684408	0.686979	0.669873	0.680551	0.670621	0.558215	0.561168
191	0.499357	0.465729	0.243952	0.24902	0.197627	0.195402	0.175995	0.166407	0.140464	0.150027	0.141451	0.149824	0.108525	0.119412						191	0.693806	0.668606	0.731708	0.718176	0.713313	0.688043	0.709811	0.680853	0.680904	0.669873	0.672122	0.666073	0.563863	0.572846
192	0.499605	0.459098	0.241994	0.253143	0.19768	0.192101	0.176502	0.167367	0.136426	0.147908	0.137175	0.149353	0.109463	0.118616						192	0.692799	0.663592	0.736773	0.715995	0.717102	0.69163	0.70676	0.678282	0.694573	0.67318	0.669477	0.663623	0.561126	0.561168
193	0.505745	0.459012	0.245045	0.250159	0.19878	0.189023	0.173195	0.167687	0.133686	0.14782	0.134344	0.146503	0.105622	0.117332						193	0.684228	0.660455	0.744422	0.708777	0.718591	0.687648	0.700797	0.693543	0.682423	0.671392	0.666134	0.672747	0.563426	0.566291
194	0.497843	0.462327	0.24535	0.246606	0.199095	0.192464	0.174022	0.164274	0.135183	0.148114	0.137062	0.142243	0.107528	0.117516						194	0.689316	0.659503	0.739745	0.71419	0.717644	0.695217	0.704837	0.686651	0.684526	0.665226	0.67	0.662294	0.565987	0.563181
195	0.494539	0.456297	0.245197	0.24666	0.194667	0.190142	0.177248	0.162835	0.137866	0.148497	0.13811	0.143859	0.10829	0.119045						195	0.690677	0.668886	0.738633	0.707726	0.722001	0.691856	0.706513	0.68583	0.688294	0.670558	0.672965	0.670591	0.55839	0.56129
196	0.506846	0.456525	0.242553	0.245005	0.194588	0.19003	0.178422	0.167634	0.13812	0.149909	0.13508	0.140392	0.108261	0.118708						196	0.692146	0.660567	0.739202	0.706891	0.70993	0.686009	0.713053	0.686514	0.688469	0.666358	0.669448	0.664863	0.566948	0.564736
197	0.500816	0.458555	0.243443	0.250892	0.194143	0.192408	0.171569	0.164594	0.13346	0.148585	0.135023	0.143183	0.106707	0.119167						197	0.685344	0.66701	0.740597	0.702851	0.715099	0.685162	0.69651	0.686049	0.688673	0.668354	0.668314	0.660611	0.563833	0.56315
198	0.50357	0.463585	0.245986	0.259057	0.197444	0.191317	0.169595	0.164434	0.134138	0.147378	0.131625	0.142155	0.108789	0.119197						198	0.68986	0.657542	0.742096	0.710069	0.710417	0.691686	0.705221	0.689851	0.688294	0.66043	0.670204	0.664272	0.562349	0.562937
199	0.497017	0.456411	0.24563	0.246985	0.193986	0.189107	0.172795	0.165528	0.132754	0.143022	0.134938	0.139922	0.107059	0.119167						199	0.693071	0.670119	0.734447	0.702932	0.719024	0.686207	0.711075	0.681619	0.689053	0.663141	0.667646	0.673603	0.558536	0.563059
200	0.496686	0.462299	0.243316	0.245005	0.196868	0.187736	0.171435	0.165927	0.135183	0.145465	0.137005	0.141126	0.103423	0.113907						200	0.682922	0.659671	0.736127	0.705976	0.720025	0.695443	0.700385	0.681509	0.686103	0.669933	0.667995	0.669617	0.562262	0.557997
201	0.499247	0.465471	0.241409	0.248396	0.196972	0.185358	0.171542	0.161075	0.133263	0.141786	0.13491	0.143448	0.102778	0.119136						201	0.680065	0.660791	0.743181	0.713948	0.717075	0.691856	0.708464	0.688784	0.682656	0.664779	0.678255	0.661733	0.568782	0.572297
202	0.498421	0.46067	0.240723	0.24468	0.197654	0.192213	0.167489	0.167021	0.133235	0.141462	0.133267	0.141449	0.106179	0.118525						202	0.686786	0.665525	0.734912	0.714837	0.71602	0.688495	0.710278	0.689769	0.673952	0.666001	0.668518	0.665601	0.553791	0.567724
203	0.493327	0.446694	0.235561	0.247664	0.196684	0.186813	0.173062	0.159315	0.130326	0.14105	0.13474	0.139393	0.104625	0.113846						203	0.686378	0.672976	0.734964	0.712817	0.709416	0.681971	0.708217	0.690753	0.684876	0.670022	0.668343	0.67006	0.559001	0.550985
204	0.494263	0.460127	0.235511	0.244083	0.191916	0.186561	0.167222	0.161661	0.133856	0.141491	0.135108	0.1438	0.102308	0.112898						204	0.691711	0.665497	0.735972	0.707511	0.708441	0.691432	0.71363	0.679485	0.678012	0.665822	0.67282	0.669971	0.562786	0.564888
205	0.501009	0.454582	0.241307	0.244707	0.192099	0.186589	0.167622	0.162381	0.133715	0.142463	0.133267	0.143536	0.103452	0.11513						205	0.687765	0.665889	0.741709	0.717772	0.713692	0.691404	0.712119	0.691492	0.693755	0.661949	0.683138	0.672274	0.564648	0.562022
206	0.500706	0.458383	0.236756	0.245927	0.194326	0.183203	0.166982	0.163768	0.129733	0.140903	0.131965	0.140098	0.10483	0.115803						206	0.683167	0.65715	0.744654	0.712413	0.718131	0.689907	0.708162	0.693242	0.68362	0.660698	0.673168	0.670502	0.557924	0.564126
207	0.496851	0.452638	0.233044	0.243323	0.191182	0.183763	0.170635	0.161448	0.130354	0.145229	0.13239	0.13666	0.103041	0.112256						207	0.691928	0.659615	0.734473	0.719712	0.716534	0.686574	0.708519	0.689796	0.687622	0.663468	0.672878	0.668495	0.559205	0.559247
208	0.507342	0.448694	0.239248	0.24175	0.189191	0.189611	0.163915	0.165528	0.13411	0.143375	0.132135	0.138511	0.105035	0.113571						208	0.694078	0.657794	0.733052	0.719981	0.718726	0.687958	0.709646	0.683807	0.686074	0.669754	0.668954	0.674105	0.552685	0.564248
209	0.496438	0.456354	0.235053	0.246036	0.191104	0.185218	0.165435	0.164621	0.129366	0.142551	0.129161	0.140098	0.10527	0.117026						209	0.688772	0.659755	0.732638	0.710958	0.71851	0.688495	0.704507	0.683287	0.684088	0.655127	0.671454	0.665306	0.556673	0.559796
210	0.507204	0.458297	0.238536	0.244869	0.195243	0.187092	0.163355	0.157875	0.129676	0.143169	0.12851	0.136484	0.102865	0.112501						210	0.689044	0.657486	0.740701	0.70875	0.721487	0.692506	0.715994	0.692394	0.694223	0.666656	0.672122	0.664686	0.562611	0.560741
211	0.502331	0.456268	0.23846	0.242862	0.190265	0.187708	0.166742	0.161075	0.12849	0.139372	0.130719	0.139745	0.100402	0.11354						211	0.69133	0.659671	0.741579	0.711443	0.717373	0.691658	0.702446	0.683697	0.691302	0.673865	0.670407	0.665808	0.555683	0.564278
212	0.503432	0.453725	0.239909	0.240448	0.187986	0.185833	0.169942	0.159048	0.130721	0.139755	0.130181	0.137806	0.10005	0.11617						212	0.689289	0.671547	0.73791	0.711174	0.722082	0.700724	0.716489	0.686924	0.681313	0.667579	0.672296	0.667225	0.55938	0.5619
213	0.500706	0.455239	0.237519	0.244164	0.188012	0.182728	0.166689	0.161528	0.126655	0.138253	0.12919	0.137453	0.101223	0.113632						213	0.692282	0.662556	0.738866	0.715591	0.717021	0.695951	0.707392	0.686213	0.691594	0.671839	0.676191	0.667136	0.562378	0.562235
214	0.496191	0.463042	0.237163	0.241967	0.190344	0.183287	0.162449	0.156435	0.129366	0.135575	0.131059	0.135984	0.101165	0.11036						214	0.683657	0.66729	0.740184	0.71244	0.720404	0.685501	0.696098	0.681482	0.682656	0.673984	0.670582	0.661615	0.559409	0.553698
215	0.502055	0.46267	0.232917	0.243947	0.190501	0.181385	0.162742	0.155742	0.126288	0.138577	0.126697	0.138482	0.103159	0.112868						215	0.685507	0.657934	0.732018	0.712466	0.714531	0.683185	0.71363	0.687253	0.680612	0.669337	0.669128	0.663918	0.558274	0.561534
216	0.500954	0.457326	0.23518	0.236949	0.190108	0.181805	0.162422	0.159795	0.127869	0.13478	0.126301	0.13716	0.103745	0.109351						216	0.679902	0.665581	0.747135	0.711658	0.716967	0.685614	0.709398	0.68955	0.684935	0.65754	0.674418	0.659902	0.557488	0.556076
217	0.500706	0.454725	0.237824	0.242835	0.188091	0.180545	0.160769	0.155715	0.128293	0.137076	0.126244	0.135602	0.102367	0.107241						217	0.687956	0.666001	0.732638	0.71182	0.713908	0.690698	0.711569	0.685037	0.69136	0.667639	0.67189	0.666546	0.55644	0.561046
218	0.503377	0.462899	0.234824	0.239471	0.186702	0.179454	0.164902	0.158782	0.125102	0.136782	0.126896	0.135661	0.10225	0.112715						218	0.683711	0.661688	0.738633	0.716991	0.718401	0.689822	0.706046	0.687307	0.679151	0.661473	0.663024	0.66879	0.565027	0.551472
219	0.504533	0.458983	0.233909	0.241316	0.186807	0.181049	0.163035	0.159422	0.12866	0.140932	0.124319	0.139069	0.099552	0.110635						219	0.686242	0.666281	0.746593	0.709612	0.713367	0.68375	0.700852	0.693789	0.678859	0.670499	0.67186	0.662146	0.562232	0.56315
220	0.507782	0.45824	0.235688	0.240611	0.190815	0.184574	0.166235	0.159048	0.124424	0.137017	0.126273	0.134045	0.101106	0.109473						220	0.687004	0.661632	0.737264	0.712709	0.707007	0.682281	0.698214	0.689905	0.678567	0.665256	0.66503	0.663121	0.55481	0.550222
221	0.506901	0.458783	0.232078	0.238847	0.185025	0.181133	0.159596	0.157315	0.127784	0.136841	0.125905	0.1324	0.099757	0.108067						221	0.693615	0.671715	0.728891	0.711551	0.720918	0.694087	0.705221	0.679622	0.686366	0.657034	0.673663	0.671093	0.558885	0.561473
222	0.497457	0.457697	0.232358	0.24373	0.186676	0.178839	0.160396	0.153182	0.127813	0.132278	0.125735	0.133839	0.099523	0.106813						222	0.689997	0.658971	0.739098	0.711443	0.718997	0.682931	0.709069	0.687909	0.682978	0.674729	0.679912	0.663209	0.56197	0.56312
223	0.495007	0.459955	0.235282	0.237003	0.186073	0.177496	0.164902	0.158195	0.126175	0.133927	0.125735	0.139657	0.09964	0.110085						223	0.688799	0.659503	0.744344	0.709854	0.715695	0.687139	0.701539	0.684627	0.679677	0.663468	0.67404	0.66563	0.555392	0.561199
224	0.503597	0.452238	0.229587	0.238386	0.183977	0.17772	0.160262	0.153902	0.128942	0.136693	0.12548	0.134809	0.099112	0.103663						224	0.685262	0.655329	0.734835	0.702178	0.719511	0.683439	0.712476	0.691875	0.685256	0.66183	0.672093	0.665335	0.55414	0.560619
225	0.502936	0.461784	0.229434	0.236596	0.180545	0.181721	0.161222	0.155049	0.124621	0.134398	0.124744	0.131636	0.100256	0.108097						225	0.696091	0.664237	0.739409	0.705841	0.725953	0.698013	0.710608	0.68583	0.685051	0.669039	0.670262	0.67443	0.560835	0.552113
226	0.498916	0.452753	0.234316	0.239363	0.183532	0.182224	0.160822	0.154062	0.123351	0.134309	0.127547	0.134985	0.10181	0.107088						226	0.688935	0.660119	0.73977	0.703174	0.714612	0.689257	0.706925	0.680224	0.689666	0.670499	0.676831	0.661467	0.55481	0.562784
227	0.508195	0.453267	0.232739	0.24232	0.182851	0.17979	0.160262	0.160115	0.126033	0.136193	0.124262	0.126317	0.100285	0.10822						227	0.695248	0.664209	0.737548	0.71182	0.709524	0.691122	0.7108	0.683998	0.688878	0.671392	0.669593	0.673367	0.561359	0.552936
228	0.49374	0.458869	0.234214	0.23665	0.182169	0.177104	0.156982	0.156115	0.123915	0.134957	0.123752	0.134985	0.099229	0.106354						228	0.687112	0.659027	0.733878	0.716506	0.717454	0.67892	0.708986	0.685283	0.680378	0.662247	0.668547	0.666428	0.553296	0.562876
229	0.494428	0.45844	0.22951	0.235294	0.181279	0.170865	0.158076	0.151876	0.124876	0.137429	0.123214	0.134427	0.098584	0.107455						229	0.687629	0.658663	0.738763	0.699027	0.720296	0.686913	0.711844	0.688647	0.690747	0.6646	0.665698	0.667254	0.551928	0.554552
230	0.496879	0.44978	0.233578	0.235619	0.185444	0.178279	0.159329	0.152649	0.124339	0.134162	0.120241	0.128991	0.105387	0.110635						230	0.700037	0.665497	0.739512	0.709369	0.721216	0.679203	0.707365	0.68356	0.693697	0.673507	0.675843	0.659518	0.556265	0.559918
231	0.499137	0.458326	0.230985	0.235077	0.182641	0.173943	0.160369	0.162141	0.124876	0.128216	0.123016	0.130901	0.098702	0.107027						231	0.694921	0.65799	0.739951	0.715995	0.720404	0.687591	0.703407	0.689577	0.683416	0.663171	0.678255	0.658839	0.560399	0.558119
232	0.49195	0.451895	0.228849	0.237437	0.182379	0.175649	0.157836	0.156755	0.123407	0.132484	0.121883	0.130901	0.102338	0.104795						232	0.682949	0.659447	0.73685	0.709908	0.714991	0.69002	0.714098	0.682576	0.687855	0.663975	0.667617	0.665217	0.551404	0.55879
233	0.501505	0.45261	0.233527	0.231659	0.178501	0.172348	0.160396	0.156275	0.126514	0.136811	0.120354	0.12761	0.097851	0.107791						233	0.699601	0.667122	0.741838	0.709154	0.721135	0.690952	0.708382	0.685858	0.681809	0.658762	0.666861	0.66256	0.560108	0.563455
234	0.499274	0.456754	0.229053	0.232554	0.183872	0.17204	0.156636	0.154355	0.123153	0.130336	0.120297	0.131048	0.097206	0.103419						234	0.692527	0.661772	0.735765	0.709396	0.709118	0.690161	0.706485	0.690863	0.683912	0.680061	0.678546	0.667993	0.555392	0.558577
235	0.503322	0.441692	0.228163	0.23684	0.179628	0.177328	0.157489	0.156115	0.119538	0.133897	0.124744	0.130225	0.099141	0.108158						235	0.683385	0.665357	0.731656	0.708103	0.720675	0.678949	0.702858	0.686159	0.685256	0.670678	0.662937	0.658692	0.550502	0.557967
236	0.500513	0.451724	0.23157	0.235348	0.180571	0.174726	0.155916	0.153342	0.122645	0.13325	0.123781	0.130108	0.097587	0.106048						236	0.695765	0.656506	0.733517	0.712493	0.724816	0.687224	0.712641	0.688976	0.681868	0.664124	0.672645	0.665217	0.554198	0.55876
237	0.494869	0.45704	0.227451	0.231523	0.17934	0.176656	0.155009	0.152969	0.120555	0.132072	0.12177	0.131342	0.099493	0.104244						237	0.6922	0.663564	0.742148	0.713059	0.713827	0.687817	0.705579	0.682494	0.683971	0.668622	0.671366	0.658042	0.559875	0.554308
238	0.49396	0.454496	0.228976	0.232446	0.181567	0.175146	0.161329	0.152489	0.119425	0.132661	0.1216	0.128639	0.095887	0.106629						238	0.688663	0.66673	0.741941	0.705329	0.722759	0.686659	0.705551	0.688893	0.681897	0.665226	0.675784	0.667166	0.551928	0.56068
239	0.498944	0.45281	0.231544	0.234941	0.180938	0.178111	0.157409	0.152756	0.117703	0.128687	0.120949	0.129755	0.099435	0.104214						239	0.689888	0.671043	0.740985	0.716049	0.722218	0.686094	0.705276	0.683725	0.686833	0.665852	0.665437	0.66628	0.558157	0.550466
240	0.506378	0.455468	0.22712	0.235185	0.177244	0.173719	0.155142	0.154782	0.123492	0.129423	0.120128	0.128844	0.096326	0.103541						240	0.691874	0.669783	0.735429	0.713274	0.720431	0.688777	0.708464	0.689714	0.682948	0.660192	0.666977	0.663593	0.546281	0.557174
241	0.497898	0.459955	0.226815	0.22599	0.176039	0.171508	0.160209	0.154569	0.118635	0.131248	0.121487	0.128521	0.09313	0.108892						241	0.695357	0.66348	0.738478	0.707268	0.705924	0.680163	0.70393	0.684189	0.679239	0.665971	0.677906	0.657983	0.556178	0.559522
242	0.508195	0.453296	0.23012	0.233259	0.17706	0.172963	0.155516	0.147236	0.119934	0.130571	0.122931	0.125877	0.096092	0.106415						242	0.690595	0.668018	0.743492	0.715725	0.720648	0.698013	0.707008	0.68233	0.681838	0.668443	0.676017	0.656329	0.551026	0.556564
243	0.501202	0.452724	0.230324	0.230004	0.179392	0.174782	0.156262	0.151369	0.118183	0.130188	0.121572	0.128815	0.095124	0.104122						243	0.690459	0.665021	0.741631	0.708965	0.717129	0.691206	0.706458	0.69048	0.685431	0.666864	0.669622	0.667195	0.559176	0.55876
244	0.499357	0.461499	0.22473	0.226505	0.176746	0.173271	0.151276	0.149183	0.118126	0.128128	0.118655	0.128727	0.094948	0.105345						244	0.688391	0.6625	0.740933	0.702609	0.717102	0.685981	0.705524	0.696004	0.682335	0.66177	0.667036	0.668022	0.553529	0.55257
245	0.493575	0.459498	0.221959	0.234263	0.179104	0.170249	0.153969	0.150063	0.118917	0.127304	0.120722	0.123585	0.096473	0.103174						245	0.694432	0.659811	0.742329	0.716884	0.712501	0.68423	0.706348	0.683369	0.685694	0.660221	0.667442	0.668347	0.555159	0.559064
246	0.494236	0.453467	0.229332	0.230764	0.177637	0.1672	0.156396	0.152756	0.116432	0.128923	0.118287	0.126229	0.09489	0.100269						246	0.696282	0.665665	0.728245	0.706676	0.7102	0.694172	0.702143	0.683068	0.685373	0.669546	0.669215	0.668642	0.555043	0.55196
247	0.500018	0.458326	0.226714	0.235999	0.173471	0.175062	0.153089	0.150249	0.120611	0.123271	0.118513	0.126846	0.091693	0.104428						247	0.685561	0.655918	0.736747	0.707403	0.719809	0.67748	0.704397	0.682713	0.679765	0.662515	0.664332	0.665719	0.558594	0.563059
248	0.498916	0.454067	0.224908	0.233259	0.17672	0.175314	0.155916	0.153182	0.11646	0.131542	0.120977	0.122879	0.091078	0.105437						248	0.682949	0.662052	0.743362	0.709261	0.724978	0.698465	0.709426	0.684654	0.680407	0.667728	0.676685	0.668554	0.558769	0.559064
249	0.493878	0.451152	0.227298	0.231469	0.175331	0.176712	0.152182	0.152142	0.116714	0.126274	0.115512	0.1257	0.092163	0.102746						249	0.691602	0.663228	0.740959	0.714002	0.724085	0.694624	0.701924	0.679239	0.688235	0.670171	0.676889	0.673928	0.551899	0.553576
250	0.495117	0.457726	0.224146	0.230384	0.173995	0.172012	0.152929	0.149929	0.118493	0.126303	0.115597	0.124642	0.093981	0.104122						250	0.694432	0.667374	0.735429	0.708453	0.714396	0.686772	0.705771	0.688155	0.683094	0.673239	0.671802	0.662146	0.553762	0.558485
251	0.498118	0.458498	0.222213	0.231361	0.176458	0.17011	0.152022	0.148543	0.119171	0.128157	0.116814	0.127169	0.096766	0.101981						251	0.695112	0.668158	0.738323	0.716857	0.713963	0.681406	0.709728	0.678528	0.669717	0.670469	0.669477	0.659135	0.562844	0.557266
252	0.502634	0.458269	0.220688	0.233721	0.175279	0.171089	0.154209	0.14809	0.118635	0.126038	0.119901	0.12523	0.095241	0.105039						252	0.693316	0.660063	0.741476	0.711497	0.72173	0.691404	0.70687	0.677051	0.681546	0.6632	0.675901	0.6669	0.552132	0.559003
253	0.496686	0.458155	0.220535	0.228892	0.173261	0.169914	0.153516	0.153342	0.117816	0.12648	0.118712	0.122439	0.09489	0.097639						253	0.691874	0.664713	0.742355	0.704333	0.715722	0.69163	0.714895	0.68222	0.687213	0.670141	0.678982	0.660375	0.550327	0.557418
254	0.496549	0.454611	0.222595	0.229679	0.173681	0.174222	0.150609	0.149503	0.11454	0.126539	0.120807	0.12429	0.096708	0.101278						254	0.691683	0.661772	0.742535	0.707161	0.716669	0.6881	0.704562	0.676833	0.685898	0.667043	0.668867	0.661113	0.5535	0.556991
255	0.505222	0.44958	0.222722	0.232201	0.172868	0.172264	0.152876	0.152062	0.116093	0.127098	0.117862	0.128639	0.094186	0.101798						255	0.685153	0.651492	0.738401	0.715268	0.711121	0.686998	0.703737	0.686268	0.680553	0.665196	0.665321	0.667845	0.560602	0.558455
256	0.503294	0.456125	0.222391	0.227726	0.172397	0.172124	0.153009	0.150036	0.116347	0.124714	0.117267	0.121763	0.095271	0.099321						256	0.690323	0.660007	0.726333	0.703525	0.718618	0.686913	0.712037	0.690288	0.686658	0.660043	0.682004	0.670001	0.555887	0.550558
257	0.494621	0.456182	0.223764	0.228648	0.180126	0.166528	0.156182	0.146623	0.115359	0.125979	0.113359	0.123232	0.092984	0.104367						257	0.6925	0.659783	0.743311	0.705329	0.707494	0.687422	0.713685	0.682959	0.679911	0.66466	0.675813	0.667963	0.557546	0.551625
258	0.49341	0.451724	0.220866	0.228051	0.175855	0.169158	0.151729	0.148863	0.117929	0.126185	0.116106	0.125788	0.092075	0.101798						258	0.687793	0.661548	0.741321	0.710554	0.714964	0.694144	0.707172	0.681591	0.69136	0.662068	0.666309	0.659548	0.547067	0.556259
259	0.496631	0.459298	0.220942	0.228458	0.171375	0.170137	0.153356	0.152142	0.116827	0.122918	0.11908	0.122615	0.093717	0.103205						259	0.693588	0.661015	0.736669	0.711497	0.72081	0.687139	0.705221	0.68594	0.671586	0.665584	0.674709	0.664006	0.549337	0.554735
260	0.505249	0.453524	0.222595	0.230248	0.176903	0.169158	0.151516	0.14593	0.115076	0.122653	0.112963	0.123702	0.091723	0.102226						260	0.687058	0.662696	0.737212	0.714675	0.714314	0.687789	0.71014	0.685365	0.680232	0.673805	0.668402	0.668229	0.547765	0.553058
261	0.491785	0.454353	0.220332	0.223711	0.171165	0.167899	0.147916	0.14705	0.116375	0.123801	0.115597	0.123085	0.091752	0.100452						261	0.687004	0.660287	0.732509	0.705194	0.72625	0.690528	0.710113	0.688784	0.689111	0.664243	0.677267	0.668495	0.556527	0.545496
262	0.503239	0.450895	0.222646	0.227699	0.176641	0.1665	0.153009	0.142544	0.11646	0.123124	0.116786	0.12426	0.093541	0.098251						262	0.687221	0.660119	0.738892	0.711928	0.709605	0.684795	0.710498	0.687553	0.678626	0.668473	0.663809	0.659902	0.545873	0.555528
263	0.502193	0.452867	0.22229	0.224959	0.173497	0.169018	0.151489	0.148596	0.116291	0.127893	0.114747	0.121175	0.08926	0.100177						263	0.684963	0.66911	0.74008	0.715429	0.715289	0.689879	0.705111	0.685338	0.68067	0.657809	0.67282	0.668613	0.550094	0.550009
264	0.499963	0.464128	0.221629	0.225149	0.173314	0.163646	0.148609	0.149529	0.1155	0.120298	0.114294	0.119941	0.095036	0.099413						264	0.684092	0.655525	0.740055	0.711201	0.717833	0.68471	0.70731	0.680224	0.682598	0.667937	0.667646	0.655148	0.551055	0.553912
265	0.500321	0.454439	0.216772	0.226803	0.17444	0.167424	0.154156	0.14673	0.115161	0.123154	0.115398	0.120529	0.091957	0.100819						265	0.689262	0.656954	0.742613	0.707753	0.713394	0.687563	0.707502	0.685557	0.670769	0.673716	0.677819	0.658101	0.540197	0.556046
266	0.497512	0.452924	0.219976	0.228539	0.171323	0.166696	0.148529	0.146916	0.115754	0.122535	0.11268	0.121028	0.091752	0.098067						266	0.700608	0.65603	0.741218	0.716022	0.723652	0.690613	0.708079	0.680525	0.681313	0.663856	0.672616	0.673248	0.550589	0.555772
267	0.502661	0.450723	0.226027	0.227292	0.171585	0.167563	0.151462	0.146623	0.114455	0.122712	0.113473	0.12094	0.090843	0.099382						267	0.682296	0.667878	0.737083	0.712655	0.709497	0.684993	0.708024	0.684682	0.684905	0.662754	0.670785	0.666516	0.552772	0.559064
268	0.50211	0.457154	0.224578	0.221704	0.177584	0.167871	0.151836	0.146623	0.115528	0.123683	0.113473	0.120852	0.09316	0.100575						268	0.68752	0.658579	0.739538	0.704656	0.722299	0.692788	0.698021	0.683889	0.689871	0.671214	0.669855	0.655798	0.555159	0.555619
269	0.49765	0.445579	0.22084	0.226885	0.168676	0.16664	0.148423	0.148703	0.111095	0.117443	0.119844	0.123996	0.089729	0.096447						269	0.693098	0.663901	0.744965	0.707753	0.714612	0.693381	0.70327	0.68553	0.682393	0.669516	0.674738	0.666959	0.552947	0.557205
270	0.499247	0.458297	0.218908	0.224932	0.165166	0.165437	0.145489	0.14505	0.116206	0.120416	0.116956	0.119148	0.090491	0.098801						270	0.686677	0.665301	0.744138	0.719577	0.711608	0.681095	0.703765	0.691246	0.682598	0.665315	0.676773	0.655178	0.556964	0.544551
271	0.501395	0.452524	0.220662	0.224145	0.170091	0.166416	0.150929	0.14417	0.115952	0.123654	0.111972	0.12	0.092749	0.096783						271	0.689017	0.664769	0.739254	0.710743	0.714639	0.68423	0.705139	0.688046	0.682043	0.667013	0.662879	0.678977	0.555974	0.552204
272	0.49999	0.458269	0.223637	0.226315	0.172842	0.16401	0.146103	0.148436	0.113156	0.117885	0.113246	0.120588	0.092192	0.095223						272	0.694676	0.667402	0.735558	0.710635	0.712555	0.688693	0.706458	0.690644	0.676493	0.661711	0.671366	0.666044	0.554111	0.552113
273	0.5039	0.453296	0.220764	0.228295	0.170327	0.166752	0.147436	0.142197	0.115867	0.120034	0.111802	0.116827	0.090403	0.097089						273	0.691384	0.665553	0.744138	0.711362	0.71721	0.690359	0.702858	0.683752	0.682569	0.660281	0.671715	0.66628	0.549832	0.55071
274	0.500403	0.459469	0.217255	0.229136	0.174624	0.163563	0.147036	0.14625	0.11214	0.119504	0.113954	0.117943	0.090902	0.098281						274	0.690922	0.663536	0.736488	0.711766	0.715018	0.690754	0.704287	0.687827	0.686337	0.667907	0.672093	0.65819	0.561534	0.558546
275	0.493189	0.454125	0.218552	0.224362	0.169698	0.168151	0.147809	0.147076	0.113297	0.118415	0.112227	0.120529	0.088409	0.099352						275	0.68567	0.666449	0.739202	0.712897	0.716074	0.690641	0.708107	0.681537	0.677574	0.668354	0.669303	0.661408	0.549483	0.550466
276	0.497044	0.447037	0.215349	0.222924	0.171611	0.166053	0.146609	0.148649	0.114116	0.121652	0.115398	0.11809	0.090462	0.097395						276	0.690187	0.67222	0.736204	0.711847	0.715668	0.685162	0.709041	0.678227	0.682131	0.664064	0.670494	0.669262	0.55577	0.550832
277	0.496411	0.461556	0.221934	0.229353	0.168938	0.16734	0.147836	0.14697	0.11389	0.12333	0.114067	0.118972	0.090755	0.096905						277	0.688963	0.666702	0.740985	0.712978	0.709226	0.686716	0.702033	0.685639	0.690338	0.663886	0.665757	0.66566	0.553849	0.551686
278	0.498256	0.457955	0.220917	0.226424	0.167471	0.164682	0.149756	0.148143	0.110982	0.121476	0.111915	0.117943	0.093218	0.100758						278	0.694595	0.665161	0.740649	0.705248	0.71675	0.697759	0.710635	0.696387	0.68879	0.659655	0.666076	0.668258	0.545291	0.543697
279	0.495254	0.448208	0.218654	0.223602	0.169934	0.164514	0.145969	0.143797	0.110022	0.116089	0.11132	0.115034	0.090227	0.096966						279	0.693697	0.654573	0.736463	0.707268	0.713773	0.687676	0.705194	0.687745	0.690134	0.67035	0.668343	0.664804	0.550414	0.549704
280	0.503019	0.456211	0.218883	0.223006	0.16548	0.164626	0.147089	0.146783	0.112648	0.120504	0.108659	0.117708	0.091107	0.096049						280	0.691874	0.675609	0.733026	0.714944	0.715884	0.683665	0.708519	0.681345	0.687125	0.669814	0.661949	0.666841	0.544447	0.550588
281	0.495833	0.451752	0.218018	0.226071	0.168152	0.15931	0.145223	0.144677	0.110417	0.116325	0.113076	0.118795	0.090491	0.094581						281	0.692173	0.65645	0.731424	0.713032	0.714531	0.690415	0.709151	0.682904	0.676785	0.659328	0.668925	0.662176	0.552103	0.548881
282	0.495475	0.451409	0.220535	0.22108	0.171427	0.167731	0.144076	0.14473	0.112817	0.118474	0.110981	0.118413	0.088614	0.095162						282	0.6848	0.667206	0.734705	0.714244	0.712718	0.679429	0.71036	0.685475	0.688498	0.662098	0.669215	0.663298	0.543719	0.557662
283	0.497375	0.454468	0.218857	0.224687	0.172895	0.166025	0.148929	0.148863	0.109852	0.114117	0.113643	0.115769	0.088468	0.09559						283	0.690813	0.665413	0.742484	0.7098	0.715749	0.69002	0.709261	0.686924	0.685752	0.673805	0.67282	0.65878	0.545786	0.547173
284	0.500376	0.453982	0.216722	0.221351	0.169541	0.163339	0.147063	0.144863	0.113777	0.116737	0.112283	0.118736	0.087647	0.093052						284	0.689806	0.659531	0.738117	0.715564	0.712528	0.685558	0.70371	0.686651	0.682802	0.659268	0.668634	0.665542	0.546921	0.553912
285	0.497402	0.451238	0.220357	0.22089	0.168703	0.162331	0.147649	0.14609	0.112874	0.116884	0.112736	0.117796	0.091869	0.094337						285	0.683956	0.657738	0.738788	0.714163	0.716777	0.689427	0.707667	0.680716	0.684438	0.669903	0.670582	0.657806	0.553005	0.548271
286	0.493602	0.44455	0.218425	0.224687	0.164904	0.164682	0.146263	0.140224	0.113749	0.116266	0.110867	0.119824	0.089699	0.096936						286	0.685208	0.658242	0.734421	0.715025	0.72487	0.699171	0.707695	0.687335	0.685256	0.673895	0.66596	0.667195	0.547271	0.548545
287	0.506241	0.453467	0.216925	0.228078	0.172423	0.163674	0.147516	0.14465	0.112253	0.120092	0.111604	0.118119	0.087412	0.095682						287	0.696581	0.65785	0.747032	0.70576	0.717102	0.686433	0.712201	0.686295	0.677165	0.666686	0.671047	0.660286	0.549483	0.556625
288	0.497843	0.450952	0.217917	0.223114	0.174309	0.16124	0.145543	0.14617	0.109372	0.118267	0.110443	0.117032	0.088966	0.094673						288	0.692064	0.66166	0.736566	0.709261	0.713421	0.69146	0.708684	0.684053	0.68549	0.66043	0.668925	0.664538	0.548551	0.547722
289	0.496962	0.454953	0.216976	0.22325	0.165061	0.162164	0.145916	0.143183	0.111829	0.115295	0.109791	0.115446	0.087383	0.096355						289	0.689126	0.65575	0.735171	0.709315	0.711229	0.687422	0.712751	0.684408	0.680057	0.668116	0.66192	0.662176	0.552801	0.541045
290	0.501229	0.454525	0.218272	0.222517	0.163279	0.159142	0.142263	0.143237	0.113947	0.119268	0.112736	0.116533	0.084861	0.097364						290	0.695302	0.656198	0.74114	0.707134	0.71648	0.692731	0.706348	0.681126	0.684117	0.668533	0.676976	0.663947	0.554635	0.551716
291	0.49396	0.456297	0.220103	0.225773	0.167262	0.162499	0.147116	0.14329	0.109287	0.116354	0.108715	0.115475	0.088878	0.094887						291	0.684854	0.664993	0.738608	0.708022	0.714152	0.695104	0.698433	0.692148	0.682306	0.660936	0.670582	0.658072	0.559322	0.546686
292	0.497898	0.456125	0.215654	0.225013	0.164694	0.162164	0.141703	0.145343	0.110135	0.113529	0.109253	0.118208	0.088585	0.096508						292	0.688065	0.656842	0.741166	0.709073	0.709497	0.686885	0.709811	0.68687	0.680466	0.669635	0.663867	0.667018	0.552219	0.545313
293	0.495227	0.459269	0.216544	0.226668	0.165139	0.161016	0.143036	0.142997	0.111236	0.118326	0.10897	0.115534	0.089465	0.096018						293	0.692391	0.659531	0.735196	0.712628	0.716886	0.689455	0.710553	0.686323	0.683766	0.663915	0.668605	0.667993	0.546718	0.547692
294	0.498889	0.456697	0.219035	0.223413	0.165716	0.161716	0.142449	0.141344	0.109033	0.117914	0.112283	0.114329	0.089494	0.093419						294	0.690731	0.65771	0.745016	0.709396	0.719538	0.680926	0.70764	0.678747	0.684088	0.657838	0.681045	0.66876	0.552015	0.545832
295	0.495089	0.451152	0.217586	0.222246	0.169724	0.165829	0.145329	0.141397	0.108468	0.117914	0.111236	0.116738	0.088321	0.093694						295	0.689452	0.663929	0.733465	0.712386	0.715803	0.686518	0.707117	0.684217	0.683971	0.663766	0.67375	0.6638	0.547038	0.554369
296	0.491179	0.45764	0.21751	0.219072	0.165061	0.159785	0.144316	0.14057	0.108892	0.117708	0.111264	0.116268	0.089054	0.093511						296	0.694704	0.667962	0.734085	0.7105	0.714342	0.691771	0.705579	0.685885	0.692733	0.663141	0.672355	0.6594	0.545873	0.550436
297	0.505497	0.455497	0.218094	0.221025	0.164091	0.160961	0.145809	0.14193	0.110728	0.118562	0.11183	0.112948	0.08879	0.09504						297	0.686405	0.656478	0.735506	0.714998	0.712772	0.681603	0.709453	0.684627	0.676464	0.67452	0.673052	0.664361	0.549425	0.547234
298	0.508636	0.452553	0.221807	0.224172	0.16624	0.16152	0.146743	0.139771	0.112083	0.116148	0.109282	0.114123	0.090608	0.091982						298	0.680936	0.664041	0.745456	0.702717	0.715397	0.687393	0.712229	0.681263	0.679969	0.666864	0.673837	0.667668	0.551812	0.554095
299	0.503928	0.452667	0.220713	0.220266	0.16962	0.161044	0.141409	0.142464	0.110163	0.115795	0.1088	0.117473	0.086415	0.093878						299	0.684636	0.654657	0.737393	0.712817	0.719944	0.6868	0.702556	0.685338	0.674098	0.670916	0.664042	0.66628	0.550065	0.554979
300	0.501697	0.454039	0.216391	0.223738	0.164327	0.16401	0.143436	0.143877	0.108581	0.113234	0.10982	0.111831	0.088409	0.091095						300	0.688772	0.65166	0.736437	0.711685	0.713448	0.692618	0.711377	0.687499	0.677691	0.652297	0.667094	0.659518	0.550414	0.554278
301	0.501284	0.461241	0.218323	0.224552	0.160109	0.162359	0.146663	0.140864	0.108525	0.119621	0.108659	0.115064	0.090257	0.094123						301	0.686487	0.664377	0.736308	0.710581	0.721216	0.692336	0.704232	0.681044	0.69212	0.669307	0.665989	0.665896	0.55283	0.555223
302	0.500734	0.454925	0.216645	0.219723	0.16527	0.160177	0.146503	0.14057	0.111518	0.112704	0.107696	0.115622	0.08926	0.095254						302	0.694187	0.664153	0.744034	0.707484	0.72035	0.685247	0.718	0.679021	0.67588	0.675146	0.663024	0.663475	0.544447	0.545252
303	0.500541	0.454268	0.216569	0.216956	0.166423	0.158666	0.141649	0.145397	0.109287	0.115913	0.107582	0.112213	0.087764	0.093878						303	0.6925	0.664573	0.739925	0.71419	0.710282	0.681603	0.70731	0.683342	0.689053	0.667222	0.676366	0.65878	0.549279	0.541472
304	0.494594	0.454468	0.21512	0.218964	0.160004	0.158694	0.142449	0.141584	0.108497	0.113529	0.109112	0.113359	0.089787	0.093664						304	0.692119	0.664993	0.743078	0.703336	0.712528	0.690359	0.701182	0.683013	0.67848	0.667043	0.663722	0.662058	0.555537	0.55632
305	0.495475	0.455525	0.217383	0.219642	0.165611	0.160121	0.140396	0.139824	0.108186	0.112881	0.110782	0.11521	0.088263	0.093786						305	0.690622	0.668102	0.743905	0.712278	0.719809	0.683665	0.708382	0.68769	0.68178	0.666388	0.667036	0.662353	0.548959	0.557631
306	0.502166	0.448523	0.214764	0.226586	0.167104	0.158247	0.140343	0.140704	0.108468	0.113411	0.109735	0.110627	0.086269	0.092899						306	0.697588	0.652977	0.735196	0.70374	0.718374	0.683016	0.708519	0.679458	0.672813	0.661443	0.667878	0.658131	0.550036	0.545192
307	0.500183	0.448323	0.215094	0.217499	0.165585	0.162499	0.147756	0.138784	0.109541	0.112675	0.107554	0.115739	0.086269	0.093847						307	0.690133	0.65743	0.736437	0.709585	0.719646	0.69098	0.705166	0.693133	0.685957	0.665524	0.668314	0.658603	0.541827	0.557814
308	0.496356	0.447008	0.213086	0.223955	0.166161	0.159002	0.141223	0.141184	0.10813	0.114912	0.106959	0.110539	0.088878	0.095713						308	0.693534	0.658467	0.7376	0.708938	0.709686	0.694821	0.703435	0.683943	0.672988	0.67309	0.667152	0.658957	0.550822	0.549186
309	0.494181	0.455468	0.219849	0.220754	0.16548	0.159981	0.141729	0.139957	0.110671	0.113646	0.107894	0.11383	0.089523	0.092991						309	0.690731	0.660707	0.74145	0.713705	0.724491	0.695867	0.70305	0.67965	0.678888	0.660549	0.670291	0.665601	0.542206	0.545954
310	0.497815	0.450352	0.213493	0.218964	0.163725	0.159897	0.141223	0.138437	0.103413	0.111792	0.10812	0.112419	0.088028	0.093113						310	0.685861	0.664545	0.752355	0.713436	0.719944	0.680982	0.704342	0.687663	0.681108	0.671422	0.666832	0.657363	0.544156	0.553271
311	0.501064	0.446865	0.214993	0.221324	0.162572	0.161016	0.142503	0.13985	0.107593	0.115471	0.10948	0.112008	0.08879	0.090361						311	0.69835	0.65757	0.736463	0.709154	0.717265	0.686292	0.704369	0.687882	0.686161	0.666924	0.665408	0.669026	0.545641	0.540039
312	0.5001	0.45161	0.215628	0.220347	0.161131	0.159757	0.142076	0.138304	0.108242	0.112528	0.105289	0.114329	0.088849	0.091951						312	0.690405	0.663284	0.742432	0.712763	0.720891	0.692025	0.69585	0.680114	0.687038	0.667192	0.665611	0.662383	0.541332	0.543149
313	0.498476	0.442406	0.214866	0.218503	0.164956	0.154945	0.141703	0.14233	0.106492	0.109879	0.107271	0.112243	0.087588	0.094337						313	0.694894	0.659923	0.74499	0.712951	0.716426	0.682112	0.704699	0.681072	0.68362	0.680508	0.668983	0.658898	0.546252	0.547326
314	0.499908	0.452067	0.209831	0.221568	0.163803	0.158722	0.142503	0.134838	0.108977	0.115089	0.107469	0.112096	0.086533	0.092716						314	0.692527	0.669419	0.739615	0.718365	0.724978	0.689738	0.709041	0.683916	0.684993	0.664362	0.667617	0.663505	0.547183	0.545893
315	0.500321	0.454611	0.21212	0.21872	0.159401	0.155365	0.138049	0.139877	0.107536	0.109143	0.105572	0.109305	0.08879	0.091676						315	0.682405	0.663256	0.736333	0.702528	0.710579	0.6831	0.707585	0.683342	0.682247	0.660996	0.671424	0.661733	0.550414	0.540679
316	0.493768	0.450581	0.217357	0.222463	0.161707	0.161716	0.139703	0.137291	0.109287	0.109967	0.106846	0.114153	0.087559	0.09559						316	0.688718	0.660707	0.735481	0.711551	0.710363	0.682592	0.700412	0.683178	0.677632	0.659983	0.658839	0.665276	0.553267	0.550954
317	0.498559	0.45401	0.213874	0.213539	0.165716	0.1564	0.141543	0.138117	0.108299	0.11294	0.107781	0.109775	0.089934	0.089872						317	0.690133	0.656394	0.736463	0.712009	0.713394	0.687535	0.71069	0.684627	0.685373	0.670975	0.674157	0.669026	0.542089	0.552174
318	0.49597	0.456011	0.209247	0.216767	0.16417	0.157771	0.142316	0.138011	0.104176	0.110644	0.105459	0.112096	0.089113	0.095835						318	0.686323	0.654013	0.741424	0.711066	0.718672	0.70047	0.702775	0.686706	0.683445	0.663349	0.667559	0.655119	0.543195	0.551015
319	0.495612	0.452124	0.216518	0.219045	0.161419	0.163563	0.140849	0.136944	0.103809	0.113823	0.106903	0.114417	0.086503	0.091309						319	0.697588	0.66208	0.736979	0.720493	0.715451	0.694059	0.704397	0.685065	0.68695	0.662605	0.662065	0.655001	0.548289	0.548881
320	0.502441	0.453867	0.211408	0.21834	0.165401	0.158359	0.139996	0.139557	0.105644	0.112351	0.105912	0.110362	0.084656	0.090208						320	0.700146	0.662304	0.732948	0.711147	0.721	0.691771	0.71789	0.686815	0.678217	0.665196	0.667181	0.662944	0.546048	0.543728
321	0.497567	0.450038	0.212908	0.214271	0.16079	0.159394	0.140903	0.14001	0.109344	0.11138	0.107158	0.110245	0.084656	0.092074						321	0.68899	0.666674	0.738918	0.716776	0.717779	0.68793	0.703545	0.696223	0.679239	0.669426	0.664129	0.663682	0.54401	0.550222
322	0.494814	0.458555	0.211306	0.227292	0.160476	0.159282	0.138396	0.140677	0.105757	0.113058	0.106025	0.11189	0.085623	0.090575						322	0.691167	0.655105	0.739357	0.71112	0.710742	0.682394	0.709014	0.684272	0.673602	0.666745	0.663053	0.663534	0.547242	0.548759
323	0.493189	0.451981	0.211865	0.221487	0.158825	0.156428	0.141223	0.14105	0.107311	0.112116	0.106421	0.109246	0.087969	0.093664						323	0.688282	0.665777	0.744861	0.706972	0.714314	0.692562	0.708931	0.683451	0.675676	0.668235	0.66875	0.662501	0.541478	0.544948
324	0.499247	0.448751	0.212094	0.217553	0.163017	0.160317	0.138423	0.142517	0.103978	0.114176	0.108432	0.111126	0.089084	0.096263						324	0.6965	0.659951	0.742587	0.710446	0.718401	0.691828	0.704754	0.682685	0.671995	0.671958	0.657298	0.662087	0.542031	0.539642
325	0.50178	0.452353	0.214637	0.217987	0.16079	0.156876	0.139383	0.135211	0.10556	0.108171	0.107158	0.108188	0.08492	0.090025						325	0.699873	0.654265	0.7399	0.717692	0.717968	0.679344	0.708656	0.687635	0.687067	0.672048	0.663548	0.662264	0.542875	0.552052
326	0.505828	0.449209	0.209882	0.2156	0.156546	0.156344	0.139196	0.138997	0.108525	0.110202	0.10492	0.110157	0.085565	0.091707						326	0.695003	0.665889	0.735222	0.714136	0.717671	0.688495	0.704946	0.687553	0.678918	0.658762	0.668373	0.668731	0.547183	0.550802
327	0.494979	0.449695	0.214764	0.216116	0.159847	0.155225	0.136903	0.138491	0.104656	0.106199	0.108064	0.109216	0.086327	0.090667						327	0.690976	0.663929	0.735739	0.713221	0.71242	0.681716	0.701346	0.68635	0.683094	0.657183	0.676366	0.659961	0.54599	0.545496
328	0.493988	0.452295	0.215552	0.21853	0.162624	0.156764	0.140476	0.141104	0.103668	0.111233	0.103958	0.107189	0.084714	0.092227						328	0.688609	0.66799	0.7376	0.713517	0.717941	0.693974	0.711899	0.686624	0.68844	0.669099	0.671221	0.664686	0.53912	0.544124
329	0.489968	0.447037	0.2169	0.21853	0.156153	0.156988	0.137836	0.136411	0.107593	0.108642	0.105968	0.108981	0.085418	0.090453						329	0.691466	0.661464	0.743957	0.723536	0.710796	0.691573	0.713603	0.687882	0.677457	0.679465	0.669041	0.660109	0.545437	0.551869
330	0.494043	0.44998	0.21006	0.213728	0.162336	0.155169	0.140689	0.135691	0.10395	0.109731	0.103958	0.11286	0.086327	0.09082						330	0.692173	0.665441	0.743621	0.713463	0.718266	0.683637	0.705359	0.686897	0.679239	0.672673	0.659856	0.658367	0.539557	0.551259
331	0.498146	0.456125	0.21034	0.216631	0.161314	0.157855	0.143836	0.136944	0.104571	0.108171	0.105034	0.112272	0.084714	0.092043						331	0.702839	0.655217	0.736463	0.716049	0.712528	0.687902	0.71036	0.691382	0.67845	0.66892	0.672791	0.662944	0.537665	0.545039
332	0.499137	0.444264	0.211408	0.21834	0.159952	0.155533	0.138369	0.14177	0.10587	0.109702	0.106959	0.110421	0.082457	0.090851						332	0.692337	0.668186	0.739434	0.714271	0.720242	0.686292	0.708684	0.684326	0.681722	0.660907	0.664826	0.660847	0.548522	0.549033
333	0.496769	0.45604	0.211331	0.220103	0.159925	0.158219	0.140609	0.138251	0.102114	0.111762	0.104807	0.111185	0.085037	0.090514						333	0.694404	0.654265	0.739098	0.698542	0.715072	0.690585	0.705496	0.693652	0.680144	0.661473	0.673401	0.665542	0.544069	0.547295
334	0.495199	0.456268	0.21362	0.218421	0.161104	0.153462	0.138716	0.136384	0.10508	0.10979	0.105742	0.10807	0.08448	0.093022						334	0.693724	0.667178	0.730261	0.71489	0.716669	0.687874	0.701072	0.683451	0.668403	0.667103	0.676075	0.6638	0.546747	0.547631
335	0.497099	0.451238	0.214586	0.214922	0.158589	0.157351	0.135436	0.138064	0.10604	0.111115	0.103618	0.109011	0.086884	0.090086						335	0.688854	0.664993	0.738866	0.704467	0.723517	0.685558	0.709893	0.69316	0.683299	0.66752	0.664594	0.667934	0.540255	0.542112
336	0.498146	0.44415	0.210594	0.218042	0.155891	0.154861	0.138023	0.137424	0.106492	0.10979	0.105345	0.104633	0.085565	0.092594						336	0.68948	0.660651	0.733904	0.713113	0.707602	0.691037	0.704369	0.687936	0.678947	0.660638	0.661368	0.660316	0.543312	0.5476
337	0.501505	0.448266	0.211484	0.216685	0.160973	0.153938	0.139383	0.137531	0.10251	0.111409	0.105232	0.106983	0.085536	0.09027						337	0.684827	0.659251	0.734189	0.705006	0.713313	0.692308	0.704782	0.691328	0.679443	0.657332	0.67282	0.667638	0.543137	0.545161
338	0.503597	0.450438	0.211357	0.217309	0.161681	0.154861	0.134956	0.139237	0.107904	0.109555	0.106959	0.109099	0.084275	0.087395						338	0.686949	0.657934	0.733129	0.720277	0.712474	0.691997	0.700385	0.690644	0.682247	0.663439	0.670756	0.661497	0.542759	0.538728
339	0.497347	0.44898	0.206628	0.212833	0.156284	0.156176	0.138956	0.138277	0.103413	0.109378	0.107016	0.105779	0.081225	0.08978						339	0.689969	0.661576	0.745559	0.711766	0.714937	0.685812	0.703298	0.688046	0.67845	0.661502	0.676773	0.656329	0.545291	0.542356
340	0.498173	0.461013	0.210492	0.218286	0.157201	0.154637	0.139703	0.133371	0.103018	0.112763	0.104836	0.108041	0.086034	0.091585						340	0.695846	0.660063	0.74207	0.714244	0.718645	0.684484	0.702913	0.682658	0.684117	0.66889	0.670349	0.657333	0.548057	0.540008
341	0.50178	0.455239	0.207314	0.216468	0.156441	0.158638	0.138369	0.140224	0.106548	0.108701	0.104184	0.1076	0.083776	0.089994						341	0.693153	0.650035	0.738272	0.713167	0.714369	0.687619	0.709288	0.687581	0.679297	0.665524	0.663024	0.661851	0.547387	0.540923
342	0.496907	0.451895	0.212247	0.218747	0.156939	0.153994	0.136476	0.14465	0.108412	0.11085	0.105628	0.111009	0.083893	0.093878						342	0.68918	0.652668	0.734189	0.712466	0.715099	0.685699	0.699945	0.68728	0.678129	0.661919	0.667413	0.64945	0.537694	0.54507
343	0.495502	0.450323	0.210086	0.214705	0.159925	0.15391	0.140023	0.136971	0.103526	0.109702	0.104892	0.110186	0.086269	0.087976						343	0.692037	0.659643	0.738478	0.710042	0.725195	0.685162	0.703435	0.681564	0.681079	0.664362	0.676656	0.655296	0.536937	0.543576
344	0.500156	0.453496	0.209959	0.214569	0.161471	0.159841	0.137303	0.138144	0.102227	0.107553	0.104099	0.109099	0.085037	0.089505						344	0.691874	0.658747	0.738659	0.70708	0.708495	0.695302	0.712888	0.684955	0.675792	0.668235	0.667442	0.661201	0.541129	0.546807
345	0.495034	0.450581	0.209577	0.216712	0.155917	0.154973	0.135596	0.135318	0.103329	0.107318	0.103844	0.10857	0.083307	0.088221						345	0.692554	0.660203	0.736799	0.712062	0.719619	0.69067	0.70687	0.682494	0.682802	0.665852	0.662385	0.666989	0.541012	0.547173
346	0.493465	0.447751	0.205865	0.212806	0.157594	0.156764	0.136343	0.136731	0.106266	0.106994	0.10274	0.107982	0.08706	0.092318						346	0.686731	0.659587	0.735584	0.713948	0.716399	0.688325	0.703985	0.682056	0.677749	0.663707	0.661426	0.659725	0.538334	0.542935
347	0.490574	0.446636	0.213899	0.212806	0.159794	0.151867	0.136823	0.134731	0.102256	0.105993	0.100701	0.107013	0.085858	0.090484						347	0.688065	0.656982	0.742768	0.714109	0.710146	0.69372	0.713768	0.682658	0.681838	0.658136	0.670407	0.663209	0.539062	0.541929
348	0.499743	0.45604	0.20584	0.217987	0.155995	0.155617	0.136983	0.137371	0.105955	0.109319	0.1024	0.107718	0.082603	0.091982						348	0.694513	0.659559	0.736385	0.714244	0.70974	0.68793	0.708079	0.681673	0.681459	0.663617	0.670378	0.657865	0.547416	0.545405
349	0.492584	0.450695	0.202153	0.216631	0.158091	0.156232	0.137783	0.136944	0.104035	0.107701	0.103448	0.108893	0.082457	0.092349						349	0.692554	0.665525	0.73685	0.710527	0.714314	0.686574	0.711982	0.688073	0.68473	0.660787	0.670756	0.660818	0.544884	0.544521
350	0.493107	0.451409	0.21212	0.215302	0.158039	0.150133	0.138129	0.135318	0.105334	0.10929	0.10492	0.107189	0.085623	0.088098						350	0.696227	0.658046	0.734344	0.710473	0.721108	0.677988	0.694064	0.684107	0.679619	0.658315	0.657182	0.658485	0.546048	0.538819
351	0.496962	0.452181	0.215349	0.215193	0.162179	0.151028	0.139783	0.136891	0.104402	0.10773	0.10679	0.105955	0.085213	0.086631						351	0.689262	0.659223	0.73561	0.705949	0.722109	0.699002	0.704837	0.688429	0.687943	0.663349	0.660815	0.66752	0.538742	0.544643
352	0.496521	0.448237	0.20528	0.21419	0.157148	0.15114	0.132956	0.136891	0.104882	0.109467	0.10611	0.103134	0.084802	0.091065						352	0.6845	0.652696	0.732276	0.712359	0.71989	0.692844	0.712147	0.685557	0.682131	0.666864	0.661804	0.663091	0.541565	0.546564
353	0.496163	0.45181	0.211738	0.217526	0.156991	0.156008	0.13613	0.136891	0.105503	0.106582	0.103561	0.105808	0.083395	0.089169						353	0.705179	0.661324	0.747704	0.711147	0.724735	0.692929	0.701841	0.694445	0.682539	0.656706	0.668256	0.662117	0.540896	0.544216
354	0.497843	0.45684	0.213238	0.215654	0.154581	0.156008	0.13717	0.137584	0.103301	0.106582	0.103674	0.103017	0.085066	0.091554						354	0.690758	0.65799	0.740882	0.709396	0.713963	0.686094	0.708794	0.677298	0.680758	0.65894	0.670146	0.659725	0.534608	0.539703
355	0.501835	0.450066	0.208077	0.216712	0.159166	0.152231	0.13613	0.134331	0.10587	0.107053	0.103561	0.103281	0.085418	0.08657						355	0.69084	0.665637	0.736954	0.716668	0.712934	0.695499	0.707667	0.688675	0.67661	0.662575	0.669448	0.66002	0.537607	0.543789
356	0.501367	0.441949	0.211382	0.211233	0.154161	0.152343	0.13645	0.140597	0.102679	0.106494	0.104439	0.105132	0.084157	0.087365						356	0.684391	0.661688	0.739202	0.701424	0.714829	0.681632	0.710525	0.686678	0.681488	0.660162	0.676104	0.663121	0.534114	0.537935
357	0.501064	0.445808	0.209755	0.217011	0.156048	0.152959	0.137649	0.137024	0.105051	0.105522	0.103108	0.104897	0.084978	0.088955						357	0.69133	0.665357	0.740727	0.71823	0.717021	0.684371	0.696894	0.682631	0.679882	0.66332	0.672762	0.667668	0.542497	0.542722
358	0.495723	0.447494	0.20706	0.212915	0.156048	0.155757	0.13669	0.138171	0.100957	0.103845	0.103873	0.10716	0.083952	0.088007						358	0.693697	0.665385	0.733594	0.712305	0.720756	0.683439	0.701264	0.683232	0.683591	0.666298	0.666396	0.660552	0.536442	0.539368
359	0.491785	0.446436	0.208611	0.208737	0.154869	0.154106	0.13549	0.133451	0.103131	0.106641	0.10325	0.109922	0.085066	0.091126						359	0.694132	0.653677	0.745947	0.714029	0.714558	0.681575	0.699862	0.688374	0.680553	0.663349	0.666861	0.66501	0.534346	0.542813
360	0.495254	0.449723	0.208306	0.217363	0.155419	0.155085	0.13469	0.138011	0.103216	0.111969	0.101607	0.108717	0.082662	0.088557						360	0.688473	0.660595	0.737496	0.712466	0.717616	0.685614	0.705386	0.675082	0.680174	0.663349	0.663896	0.665158	0.541944	0.543271
361	0.497237	0.450723	0.210314	0.209117	0.155524	0.152679	0.137463	0.134464	0.097963	0.10773	0.104241	0.1076	0.086269	0.089322						361	0.697071	0.656198	0.730726	0.710581	0.721379	0.685247	0.705881	0.680716	0.679443	0.6632	0.667588	0.654528	0.543283	0.541319
362	0.498641	0.45241	0.207263	0.210609	0.157279	0.148342	0.132983	0.134598	0.102708	0.106729	0.101182	0.107365	0.083923	0.089199						362	0.687929	0.662836	0.739641	0.708292	0.714125	0.689681	0.704754	0.681099	0.683941	0.666596	0.666948	0.658219	0.534259	0.534703
363	0.488729	0.445808	0.210645	0.213186	0.156205	0.155617	0.13453	0.134198	0.103385	0.106288	0.10342	0.107424	0.082251	0.092135						363	0.69805	0.658018	0.735739	0.710743	0.70993	0.681378	0.705798	0.678638	0.66925	0.663349	0.661222	0.666516	0.546485	0.542569
364	0.497347	0.451467	0.207416	0.211613	0.153795	0.149769	0.135356	0.136997	0.097709	0.109143	0.105968	0.106307	0.085125	0.089352						364	0.688337	0.658214	0.73362	0.705895	0.716453	0.685953	0.701456	0.683615	0.681517	0.661741	0.663228	0.665571	0.545495	0.542966
365	0.49564	0.452467	0.20823	0.210473	0.154266	0.154833	0.13301	0.136171	0.103865	0.104198	0.103986	0.104192	0.082515	0.084949						365	0.695384	0.657654	0.737961	0.704737	0.708522	0.689512	0.700302	0.688319	0.681692	0.668384	0.664739	0.66563	0.532134	0.544856
366	0.497788	0.45321	0.216442	0.217065	0.154214	0.152455	0.135543	0.136571	0.104571	0.105405	0.103136	0.103193	0.081636	0.084918						366	0.695983	0.664769	0.736359	0.707538	0.715614	0.693042	0.698021	0.683725	0.684029	0.654979	0.661513	0.659755	0.535947	0.53827
367	0.494236	0.448466	0.208433	0.213294	0.155602	0.154022	0.13525	0.134358	0.101691	0.108525	0.103618	0.105338	0.082515	0.090698						367	0.695057	0.659307	0.73225	0.711416	0.718889	0.685812	0.703188	0.680032	0.67331	0.658643	0.672907	0.650778	0.53487	0.548058
368	0.491923	0.451638	0.204772	0.214895	0.157541	0.152595	0.133996	0.136224	0.102171	0.109555	0.101947	0.107924	0.081342	0.085224						368	0.688446	0.663116	0.741347	0.703767	0.713611	0.687252	0.709866	0.68356	0.680378	0.657868	0.673692	0.657422	0.536821	0.554704
369	0.495392	0.446979	0.21095	0.213322	0.154843	0.152007	0.13429	0.134891	0.101154	0.106523	0.102372	0.103575	0.083542	0.088037						369	0.688582	0.65715	0.740106	0.717261	0.722813	0.693748	0.702995	0.684572	0.687154	0.653936	0.660467	0.657186	0.543923	0.536807
370	0.500073	0.449837	0.212959	0.211016	0.158904	0.153434	0.134983	0.135024	0.104741	0.10408	0.100474	0.105925	0.08143	0.089994						370	0.690105	0.666533	0.739305	0.714971	0.713367	0.68728	0.702583	0.688018	0.680174	0.672852	0.66285	0.670178	0.533822	0.542539
371	0.494814	0.448294	0.207213	0.214814	0.153454	0.156036	0.13365	0.136784	0.105842	0.103197	0.104297	0.104045	0.080932	0.086906						371	0.692092	0.659195	0.732716	0.711012	0.709876	0.689907	0.697417	0.684107	0.685285	0.657838	0.668227	0.664656	0.538654	0.539429
372	0.491207	0.451238	0.205179	0.214108	0.152956	0.152511	0.132876	0.133691	0.102312	0.103992	0.100474	0.108717	0.082075	0.085041						372	0.689779	0.663088	0.741941	0.713948	0.713692	0.688664	0.691975	0.680826	0.678304	0.658702	0.664303	0.662766	0.540372	0.538697
373	0.500679	0.45401	0.208484	0.210907	0.154161	0.150133	0.13485	0.134598	0.102058	0.102844	0.101579	0.104486	0.083952	0.088679						373	0.688799	0.659671	0.732302	0.709989	0.720188	0.682366	0.707172	0.688784	0.682919	0.671392	0.661048	0.668022	0.544389	0.537325
374	0.490051	0.45441	0.207187	0.210094	0.156362	0.152371	0.135836	0.134758	0.103837	0.10411	0.103759	0.103369	0.082808	0.087915						374	0.691629	0.655497	0.730777	0.706999	0.71426	0.683806	0.70731	0.695047	0.687709	0.660728	0.66939	0.655798	0.53944	0.542143
375	0.494236	0.459469	0.208128	0.210012	0.155	0.152147	0.132236	0.134784	0.103188	0.106376	0.100928	0.102811	0.082867	0.086906						375	0.692881	0.6618	0.732767	0.709585	0.724058	0.685925	0.70382	0.681181	0.682043	0.666805	0.665524	0.661999	0.544418	0.54818
376	0.502634	0.451752	0.207594	0.212833	0.154816	0.148902	0.135516	0.132038	0.105814	0.106435	0.103363	0.107924	0.080316	0.088037						376	0.701397	0.657822	0.738504	0.706703	0.718537	0.681971	0.70742	0.675848	0.68438	0.666686	0.670523	0.662796	0.54174	0.536624
377	0.487848	0.444007	0.207619	0.217662	0.155681	0.151504	0.135116	0.133558	0.100166	0.103197	0.102428	0.102311	0.084597	0.086936						377	0.694921	0.665889	0.735842	0.70743	0.71196	0.688184	0.700962	0.690507	0.677311	0.661085	0.66006	0.660818	0.540547	0.541563
378	0.499274	0.451581	0.212374	0.211341	0.154685	0.151532	0.133703	0.136544	0.102595	0.103285	0.099427	0.103516	0.083805	0.091615						378	0.690187	0.662528	0.741967	0.709234	0.720837	0.686659	0.70404	0.675192	0.675588	0.661711	0.657647	0.666723	0.54305	0.543697
379	0.497127	0.447122	0.207975	0.211992	0.155209	0.15072	0.13709	0.134358	0.100985	0.104551	0.100758	0.103252	0.08621	0.087548						379	0.683711	0.657598	0.742613	0.71551	0.725709	0.687422	0.697362	0.681537	0.679297	0.662485	0.668198	0.660404	0.54238	0.54013
380	0.494346	0.44878	0.206552	0.21126	0.152354	0.148874	0.132156	0.133451	0.100364	0.106935	0.103221	0.107189	0.083659	0.086631						380	0.693343	0.659027	0.740158	0.708777	0.718455	0.688721	0.711185	0.686241	0.678275	0.665256	0.665175	0.666959	0.540721	0.54696
381	0.494236	0.450781	0.208458	0.211938	0.149812	0.153322	0.131996	0.133318	0.101437	0.103962	0.102004	0.103869	0.083366	0.090086						381	0.693506	0.660399	0.740339	0.718419	0.714396	0.680333	0.704672	0.682494	0.690805	0.665584	0.665902	0.659636	0.539644	0.535587
382	0.494594	0.446551	0.207874	0.218042	0.152065	0.154302	0.13173	0.133905	0.10347	0.103933	0.103108	0.104427	0.082633	0.089444						382	0.69805	0.6511	0.746903	0.709827	0.714829	0.696177	0.70382	0.684873	0.686161	0.67318	0.663635	0.65816	0.538684	0.537264
383	0.489087	0.457126	0.210162	0.214352	0.152249	0.150888	0.129223	0.134118	0.099319	0.105463	0.101494	0.10428	0.083395	0.089016						383	0.693425	0.659307	0.738013	0.706406	0.721297	0.6831	0.712394	0.688073	0.679239	0.666179	0.66814	0.664006	0.54663	0.542539
384	0.500128	0.453667	0.210594	0.210446	0.154319	0.148482	0.135143	0.135238	0.099319	0.106494	0.100871	0.102752	0.082867	0.088527						384	0.692092	0.660511	0.732354	0.709342	0.71943	0.692647	0.707117	0.684901	0.686424	0.667996	0.661455	0.662471	0.538363	0.539673
385	0.496411	0.450723	0.206679	0.211694	0.153349	0.153826	0.13125	0.133531	0.102143	0.106199	0.098436	0.103193	0.084773	0.08712						385	0.690486	0.665161	0.735946	0.706676	0.713178	0.685642	0.703627	0.680087	0.679268	0.661532	0.659478	0.667107	0.543254	0.541045
386	0.502468	0.452867	0.203831	0.208981	0.154423	0.152287	0.13477	0.134438	0.101408	0.106082	0.102825	0.102811	0.081577	0.087517						386	0.688201	0.651548	0.737781	0.709342	0.72035	0.688156	0.697581	0.683615	0.681926	0.658851	0.663519	0.663534	0.540605	0.535953
387	0.498972	0.446751	0.20645	0.214678	0.154423	0.149154	0.13469	0.135531	0.101691	0.104286	0.10342	0.105514	0.081753	0.085897						387	0.701479	0.65785	0.749539	0.70813	0.720242	0.694567	0.710085	0.679978	0.682423	0.661115	0.663199	0.654263	0.53391	0.534916
388	0.49195	0.454439	0.208865	0.215356	0.151987	0.149405	0.13493	0.133318	0.099714	0.106082	0.103136	0.106249	0.082633	0.08605						388	0.682623	0.666982	0.733956	0.706676	0.710038	0.694172	0.70731	0.68769	0.682393	0.669992	0.672122	0.669439	0.534026	0.540039
389	0.496356	0.448923	0.206704	0.208303	0.151227	0.151756	0.13389	0.131211	0.100674	0.104168	0.101862	0.105602	0.082251	0.088832						389	0.691384	0.661268	0.739331	0.714729	0.714856	0.696121	0.707722	0.680333	0.684	0.660192	0.670233	0.656152	0.535889	0.542417
390	0.495172	0.452181	0.207848	0.210283	0.154109	0.150189	0.132716	0.132198	0.100731	0.10199	0.100446	0.10475	0.082662	0.08767						390	0.69152	0.660567	0.743285	0.711201	0.710823	0.685614	0.709536	0.687061	0.677779	0.656706	0.667036	0.667815	0.533852	0.538941
391	0.498889	0.458097	0.206958	0.218259	0.154423	0.150077	0.13661	0.136144	0.096438	0.106523	0.101182	0.102693	0.086679	0.084888						391	0.693615	0.655273	0.735067	0.705518	0.712691	0.691828	0.706485	0.685475	0.683795	0.660341	0.671831	0.659489	0.54142	0.541838
392	0.499467	0.453067	0.206272	0.208113	0.151908	0.155197	0.133143	0.133345	0.099375	0.106965	0.097586	0.104309	0.084216	0.083848						392	0.684446	0.660091	0.732922	0.708426	0.722001	0.687591	0.704699	0.679978	0.684117	0.663141	0.670552	0.666723	0.532309	0.546655
393	0.50412	0.450238	0.204213	0.204533	0.150546	0.150804	0.13277	0.136224	0.103639	0.100283	0.098577	0.102752	0.07885	0.085866						393	0.686187	0.669755	0.730803	0.717745	0.714342	0.680135	0.708024	0.677571	0.678012	0.667877	0.669971	0.663829	0.538887	0.539642
394	0.494979	0.448237	0.208153	0.211206	0.153297	0.148874	0.134396	0.133771	0.09898	0.105051	0.100163	0.101841	0.082427	0.087028						394	0.692337	0.660539	0.734085	0.713598	0.716236	0.682225	0.712943	0.693133	0.674098	0.663141	0.663112	0.658455	0.543428	0.535984
395	0.496438	0.455011	0.209755	0.213457	0.150755	0.153182	0.132636	0.131851	0.10155	0.103962	0.097671	0.104574	0.080873	0.088557						395	0.689888	0.662976	0.736101	0.711228	0.712122	0.685134	0.701484	0.689878	0.68143	0.664422	0.67	0.657983	0.540488	0.542783
396	0.502028	0.453496	0.207314	0.211531	0.151934	0.148034	0.133276	0.134411	0.102284	0.106935	0.100361	0.103516	0.082808	0.088588						396	0.689969	0.665945	0.740442	0.714379	0.71196	0.684428	0.712147	0.694336	0.677545	0.662098	0.664303	0.657599	0.539702	0.536471
397	0.487159	0.44938	0.208382	0.206811	0.154214	0.151895	0.131596	0.134384	0.10138	0.104669	0.101975	0.101606	0.083424	0.086661						397	0.690622	0.666001	0.732302	0.705437	0.711987	0.690303	0.70654	0.688976	0.680904	0.652715	0.663809	0.665099	0.528117	0.536746
398	0.492198	0.449866	0.201594	0.212291	0.154319	0.153742	0.13541	0.135131	0.100646	0.10305	0.099172	0.101606	0.082281	0.087946						398	0.690568	0.662444	0.742897	0.713463	0.716047	0.688438	0.692497	0.683533	0.675938	0.665524	0.664013	0.660847	0.542992	0.538392
399	0.495475	0.446208	0.212145	0.208168	0.150834	0.149014	0.135916	0.135318	0.100392	0.102196	0.101069	0.102194	0.080639	0.085805						399	0.697125	0.657962	0.738297	0.706649	0.718185	0.686687	0.703243	0.685092	0.678158	0.667907	0.67032	0.653938	0.545932	0.530861
400	0.493685	0.453267	0.208179	0.214054	0.155786	0.148706	0.129703	0.138517	0.101691	0.102608	0.101267	0.102928	0.082427	0.088343						400	0.679929	0.666113	0.745171	0.711685	0.722353	0.685868	0.702418	0.686651	0.679998	0.665673	0.656049	0.658603	0.533881	0.539612
401	0.494594	0.450238	0.204365	0.214814	0.155	0.149685	0.130103	0.136411	0.097991	0.104316	0.103929	0.101283	0.082163	0.086936						401	0.686949	0.65701	0.73163	0.708211	0.71721	0.691206	0.702583	0.684272	0.676464	0.667848	0.663344	0.658131	0.540081	0.54138
402	0.498916	0.442949	0.207086	0.212047	0.152589	0.146915	0.134796	0.133238	0.10203	0.103992	0.100928	0.100255	0.080345	0.086355						402	0.685453	0.665777	0.741941	0.703794	0.720323	0.686292	0.705853	0.682002	0.67956	0.662932	0.671424	0.657392	0.534114	0.531928
403	0.50167	0.447923	0.20884	0.209388	0.156336	0.146104	0.132076	0.136891	0.101013	0.101755	0.099823	0.10331	0.084187	0.086203						403	0.702241	0.654797	0.74145	0.703686	0.720567	0.689794	0.700467	0.682986	0.676143	0.660311	0.667995	0.659194	0.538567	0.530861
404	0.495557	0.455868	0.205967	0.210555	0.15086	0.151812	0.133063	0.131291	0.097229	0.101755	0.101664	0.105308	0.082662	0.087579						404	0.691711	0.659447	0.739848	0.709315	0.719701	0.688777	0.710882	0.685092	0.680991	0.668384	0.6666	0.663003	0.539411	0.544216
405	0.490821	0.44918	0.208738	0.211287	0.154109	0.14893	0.131676	0.136224	0.099799	0.102137	0.099738	0.10093	0.080961	0.085102						405	0.689316	0.656506	0.737755	0.714998	0.714314	0.691912	0.71014	0.686897	0.680904	0.668831	0.661978	0.657629	0.531203	0.548058
406	0.491069	0.448151	0.205077	0.209198	0.151437	0.151951	0.13365	0.132758	0.101719	0.101166	0.096935	0.100872	0.083454	0.086661						406	0.696527	0.658411	0.732664	0.713436	0.717887	0.691122	0.708052	0.678009	0.688031	0.656796	0.671831	0.652461	0.54075	0.537539
407	0.503873	0.453953	0.207213	0.208683	0.152249	0.146608	0.131143	0.135238	0.102708	0.102873	0.099427	0.10002	0.083483	0.086172						407	0.696935	0.66813	0.740055	0.707915	0.715099	0.686348	0.698433	0.678309	0.679151	0.659894	0.66128	0.667254	0.538043	0.542752
408	0.487104	0.443693	0.206882	0.210229	0.153664	0.149265	0.13389	0.131238	0.102708	0.107494	0.100673	0.10049	0.08489	0.08657						408	0.691765	0.669867	0.741347	0.71481	0.710715	0.683044	0.70643	0.689085	0.681284	0.656111	0.664129	0.665896	0.542555	0.530038
409	0.50189	0.45018	0.20523	0.210148	0.152642	0.149685	0.130823	0.135024	0.102736	0.105228	0.100361	0.101782	0.080257	0.086508						409	0.692663	0.660483	0.738943	0.712466	0.720269	0.685416	0.705798	0.684463	0.684204	0.653489	0.66253	0.657717	0.537577	0.541045
410	0.497953	0.44355	0.206297	0.210121	0.152511	0.149238	0.13053	0.133691	0.100166	0.103521	0.099682	0.103075	0.081489	0.085774						410	0.696309	0.649895	0.741941	0.713571	0.717698	0.689257	0.702418	0.683889	0.676289	0.663022	0.658868	0.660788	0.539149	0.545618
411	0.494126	0.446779	0.205052	0.209144	0.151306	0.146803	0.13061	0.130092	0.100985	0.103609	0.10308	0.101606	0.081577	0.087487						411	0.685997	0.658382	0.738272	0.712036	0.723219	0.696714	0.707337	0.682248	0.688995	0.656379	0.667065	0.653761	0.546747	0.541441
412	0.500266	0.45241	0.203704	0.215193	0.152982	0.152231	0.12901	0.131585	0.100787	0.101843	0.100928	0.103222	0.080375	0.086936						412	0.697533	0.66376	0.742122	0.711632	0.711202	0.684428	0.709536	0.68233	0.688381	0.661413	0.668896	0.658308	0.538101	0.53766
413	0.497044	0.452638	0.204416	0.211558	0.15424	0.150217	0.13165	0.133878	0.096184	0.104021	0.100276	0.099549	0.07973	0.087946						413	0.686487	0.663396	0.728426	0.711658	0.71675	0.690952	0.701511	0.682576	0.678713	0.658732	0.668838	0.661231	0.534376	0.5376
414	0.496934	0.453239	0.205001	0.209388	0.150703	0.151784	0.13445	0.132145	0.099714	0.10458	0.097982	0.102811	0.08319	0.085316						414	0.693887	0.662976	0.735791	0.707241	0.714098	0.691009	0.708299	0.678173	0.676377	0.668711	0.664826	0.6594	0.537869	0.540283
415	0.496851	0.450323	0.205687	0.213945	0.152773	0.151056	0.132583	0.131905	0.098585	0.101107	0.098266	0.102899	0.080433	0.085499						415	0.692473	0.654517	0.740003	0.708804	0.714775	0.689766	0.702446	0.685311	0.674624	0.662158	0.65849	0.657629	0.538771	0.54138
416	0.488756	0.449723	0.206552	0.207218	0.154423	0.147475	0.130956	0.132091	0.098867	0.100577	0.098152	0.099784	0.080697	0.087028						416	0.698948	0.662024	0.736049	0.715375	0.707954	0.686122	0.704782	0.685803	0.682686	0.66749	0.669768	0.65444	0.529718	0.544551
417	0.495695	0.457211	0.207569	0.208574	0.14955	0.148818	0.13253	0.135398	0.101267	0.101078	0.098407	0.100578	0.082691	0.086233						417	0.682759	0.65743	0.727263	0.704279	0.717292	0.680276	0.701731	0.682466	0.679765	0.661919	0.668925	0.652402	0.535773	0.538087
418	0.492997	0.448951	0.203373	0.207923	0.147821	0.146076	0.132796	0.132865	0.09994	0.103697	0.100305	0.102106	0.081929	0.08501						418	0.694785	0.659223	0.747704	0.713678	0.709767	0.689116	0.708079	0.681755	0.675559	0.657957	0.657618	0.657953	0.53193	0.541197
419	0.494952	0.453353	0.206069	0.210772	0.146616	0.149182	0.129943	0.134571	0.101296	0.100018	0.099597	0.097816	0.081841	0.08608						419	0.690595	0.662136	0.749048	0.709288	0.721893	0.684428	0.710717	0.673496	0.681634	0.658851	0.659566	0.662914	0.530562	0.536685
420	0.494401	0.451409	0.204721	0.205835	0.151384	0.149321	0.130183	0.131665	0.098641	0.101402	0.099625	0.103281	0.080727	0.087181						420	0.691357	0.65264	0.738194	0.710581	0.707819	0.685642	0.699725	0.686159	0.675354	0.658732	0.664623	0.662028	0.539557	0.54013
421	0.496411	0.447151	0.202814	0.2105	0.148528	0.148202	0.13173	0.130545	0.10059	0.102638	0.099342	0.097845	0.081372	0.087579						421	0.688146	0.657122	0.737703	0.707969	0.71694	0.685416	0.705304	0.677325	0.672726	0.662664	0.656688	0.663918	0.535947	0.544094
422	0.498669	0.448666	0.20856	0.207245	0.148974	0.150776	0.134156	0.134011	0.09994	0.099989	0.098407	0.100166	0.082691	0.086631						422	0.689697	0.65785	0.740055	0.714513	0.71426	0.687054	0.706403	0.68408	0.684438	0.668294	0.664885	0.662973	0.536471	0.543118
423	0.494181	0.447894	0.205433	0.206703	0.152065	0.148426	0.13269	0.134438	0.100392	0.103226	0.099823	0.099491	0.080756	0.085377						423	0.693643	0.657766	0.739719	0.712332	0.716832	0.68584	0.718852	0.684518	0.670739	0.658017	0.658112	0.666162	0.535161	0.53827
424	0.493189	0.445722	0.20673	0.209605	0.151358	0.149909	0.132636	0.135371	0.099742	0.105169	0.101579	0.100872	0.083923	0.086019						424	0.693561	0.654433	0.744293	0.714621	0.72035	0.688495	0.709316	0.673742	0.679531	0.658821	0.66971	0.659459	0.5388	0.538941
425	0.498614	0.454668	0.199153	0.210202	0.145908	0.151	0.13213	0.136038	0.094998	0.100283	0.097105	0.100725	0.081284	0.08446						425	0.685181	0.651548	0.740546	0.706864	0.715235	0.69115	0.699093	0.67377	0.691244	0.659566	0.65974	0.657333	0.536675	0.535282
426	0.496108	0.449837	0.200551	0.210419	0.15162	0.149629	0.12933	0.133985	0.097624	0.101814	0.096708	0.103957	0.080668	0.084979						426	0.695275	0.657514	0.741709	0.705168	0.72173	0.692703	0.708162	0.686159	0.686249	0.667341	0.664972	0.659666	0.53944	0.540953
427	0.504561	0.446293	0.203831	0.210121	0.155157	0.146328	0.131676	0.137771	0.101211	0.101372	0.095943	0.101224	0.080668	0.081157						427	0.684936	0.661632	0.739667	0.710554	0.708333	0.693183	0.706458	0.686432	0.678246	0.669516	0.668692	0.661733	0.537519	0.539947
428	0.500926	0.453667	0.203119	0.212019	0.152694	0.145992	0.131463	0.129478	0.098274	0.104316	0.098577	0.097052	0.083072	0.085041						428	0.688554	0.660259	0.737109	0.713544	0.71602	0.690331	0.705496	0.685092	0.678684	0.666358	0.670582	0.652196	0.532716	0.535709
429	0.497264	0.457726	0.205713	0.209144	0.152092	0.149265	0.13317	0.133745	0.099516	0.104168	0.099936	0.10331	0.081049	0.084582						429	0.693561	0.65743	0.736075	0.712978	0.720242	0.682479	0.703353	0.682959	0.677749	0.66332	0.659943	0.659932	0.536151	0.53388
430	0.494841	0.445179	0.20584	0.216739	0.15369	0.145153	0.133223	0.134891	0.098754	0.100077	0.096113	0.099197	0.079935	0.083573						430	0.692173	0.666786	0.743569	0.712359	0.716155	0.687365	0.706843	0.676641	0.676435	0.654591	0.668547	0.6519	0.534579	0.548728
431	0.494484	0.450352	0.205662	0.205808	0.151044	0.14837	0.131356	0.132278	0.099799	0.102314	0.096878	0.103281	0.082457	0.08501						431	0.688174	0.666365	0.737445	0.704764	0.71721	0.69307	0.709893	0.687526	0.67515	0.662336	0.662588	0.659489	0.548115	0.539368
432	0.492831	0.447437	0.205763	0.210256	0.151175	0.151923	0.131276	0.130332	0.102679	0.097546	0.10005	0.099667	0.079759	0.086753						432	0.686976	0.665693	0.736669	0.709665	0.718672	0.6881	0.713163	0.68367	0.68067	0.661711	0.669099	0.66253	0.532338	0.538118
433	0.498118	0.460098	0.204213	0.206404	0.148109	0.147055	0.130103	0.131905	0.096918	0.10461	0.098039	0.102605	0.081166	0.084888						433	0.694513	0.647599	0.734189	0.708049	0.718347	0.686122	0.701374	0.688401	0.670652	0.664124	0.660699	0.663091	0.530446	0.534124
434	0.497347	0.453181	0.206526	0.210663	0.151201	0.146188	0.131596	0.135398	0.101154	0.103609	0.098605	0.10284	0.083923	0.085255						434	0.690432	0.665721	0.738608	0.710258	0.71943	0.696318	0.709124	0.677954	0.686161	0.668443	0.667878	0.662766	0.535249	0.542508
435	0.492116	0.446265	0.205713	0.207869	0.152799	0.147699	0.130663	0.132998	0.098923	0.10252	0.098209	0.102664	0.080287	0.085346						435	0.689071	0.658018	0.735222	0.71718	0.707169	0.687902	0.702143	0.67738	0.68695	0.661979	0.66192	0.653849	0.536384	0.540008
436	0.491207	0.449294	0.205789	0.205943	0.151279	0.147335	0.13397	0.131425	0.100844	0.100901	0.097813	0.097992	0.082896	0.08657						436	0.694649	0.66152	0.734835	0.710662	0.719538	0.686348	0.706238	0.679157	0.679911	0.658315	0.666512	0.656005	0.538334	0.53391
437	0.493905	0.448208	0.208484	0.212589	0.14714	0.148482	0.12837	0.134091	0.099771	0.098841	0.09549	0.099667	0.077765	0.083726						437	0.69416	0.662948	0.740313	0.709504	0.718347	0.682761	0.704754	0.680361	0.668666	0.665435	0.662298	0.65627	0.531028	0.537325
438	0.494236	0.450752	0.207492	0.210094	0.14486	0.147167	0.130983	0.126999	0.09689	0.102196	0.096198	0.099491	0.08143	0.086447						438	0.699574	0.657598	0.736488	0.712062	0.718455	0.684343	0.703407	0.692804	0.683474	0.659149	0.673924	0.660847	0.537112	0.530953
439	0.491537	0.444036	0.207416	0.206594	0.151725	0.146608	0.129436	0.134491	0.101041	0.098635	0.100928	0.101694	0.083248	0.086661						439	0.689099	0.663816	0.739977	0.7091	0.718212	0.692251	0.708162	0.684901	0.674566	0.657004	0.661077	0.657835	0.534143	0.534764
440	0.499412	0.448637	0.205026	0.206594	0.148895	0.146915	0.133436	0.135984	0.095393	0.10146	0.097558	0.10046	0.07885	0.082655						440	0.68752	0.660623	0.734473	0.707188	0.714396	0.674825	0.710415	0.681427	0.670798	0.664898	0.668082	0.654587	0.544389	0.532538
441	0.486471	0.444436	0.20556	0.208466	0.149996	0.150413	0.130823	0.131558	0.097088	0.101402	0.09971	0.09999	0.083483	0.084001						441	0.685806	0.655806	0.739409	0.711712	0.722921	0.687365	0.709426	0.688948	0.687505	0.653191	0.662792	0.651546	0.53292	0.536837
442	0.497788	0.444464	0.208103	0.206242	0.153873	0.144901	0.12973	0.136304	0.097766	0.098399	0.101636	0.099843	0.081753	0.083848						442	0.687874	0.661184	0.743828	0.718526	0.706547	0.694341	0.699972	0.689386	0.677545	0.662813	0.658665	0.666487	0.535132	0.53449
443	0.494511	0.454182	0.206704	0.208819	0.152616	0.148678	0.13349	0.134864	0.098726	0.101225	0.097869	0.101782	0.079759	0.083817						443	0.692935	0.665721	0.73623	0.70339	0.711473	0.687817	0.705688	0.679759	0.675471	0.662128	0.659711	0.663859	0.538829	0.539368
444	0.49151	0.445207	0.205789	0.204451	0.150493	0.147587	0.128503	0.132571	0.099008	0.105375	0.098889	0.100196	0.081899	0.086264						444	0.685317	0.658635	0.743052	0.707053	0.724329	0.679683	0.702885	0.681646	0.679181	0.675086	0.663053	0.657835	0.544505	0.535282
445	0.488784	0.451295	0.200653	0.209334	0.150258	0.151532	0.12997	0.133291	0.102114	0.097457	0.096963	0.097228	0.082633	0.084368						445	0.68616	0.653537	0.741373	0.715591	0.708577	0.678638	0.705688	0.679021	0.666621	0.654502	0.661222	0.658426	0.539062	0.531593
446	0.498173	0.452095	0.206628	0.210907	0.149969	0.148706	0.132316	0.130305	0.097511	0.103168	0.096736	0.098433	0.080228	0.083022						446	0.695656	0.659559	0.745636	0.710258	0.717941	0.696347	0.70665	0.687936	0.679181	0.659804	0.662443	0.656477	0.539993	0.54385
447	0.495667	0.444864	0.203373	0.209334	0.152747	0.148174	0.131276	0.132811	0.09994	0.100872	0.099115	0.098021	0.080902	0.086508						447	0.693506	0.65575	0.736695	0.704602	0.723571	0.682677	0.706375	0.683369	0.679064	0.665137	0.661571	0.654351	0.533007	0.536227
448	0.500569	0.446151	0.202204	0.208032	0.148345	0.148482	0.127516	0.131398	0.09881	0.100548	0.101352	0.103604	0.081196	0.084215						448	0.687112	0.659783	0.740442	0.701855	0.715397	0.689455	0.708986	0.685229	0.682101	0.66472	0.667065	0.648652	0.537286	0.542417
449	0.492694	0.44555	0.202585	0.210039	0.153716	0.145572	0.132076	0.132625	0.101889	0.099106	0.100135	0.101283	0.081137	0.085255						449	0.690758	0.660679	0.743569	0.710042	0.721162	0.686857	0.70283	0.682056	0.679181	0.652238	0.659071	0.661615	0.533764	0.546442
450	0.492281	0.444836	0.202738	0.209687	0.14921	0.143138	0.127836	0.134891	0.096834	0.095515	0.09903	0.102253	0.080316	0.08446						450	0.686296	0.655413	0.739409	0.709935	0.719646	0.685727	0.709288	0.679732	0.680086	0.666447	0.654566	0.657894	0.533444	0.539825
451	0.495502	0.442321	0.20795	0.209497	0.14879	0.149713	0.128983	0.133825	0.096382	0.101078	0.096821	0.101636	0.083952	0.083695						451	0.691683	0.658298	0.732147	0.707699	0.716669	0.684343	0.706403	0.679786	0.678567	0.663915	0.660438	0.661142	0.523285	0.538545
452	0.501505	0.447322	0.210492	0.208574	0.152144	0.145069	0.131276	0.132491	0.099178	0.103491	0.098379	0.097287	0.080081	0.088435						452	0.692962	0.658551	0.739589	0.713463	0.709497	0.685925	0.705771	0.681892	0.680349	0.666477	0.651543	0.657068	0.533007	0.536593
453	0.49542	0.451152	0.202611	0.208574	0.147087	0.149042	0.12797	0.131771	0.099065	0.101196	0.098237	0.100255	0.080697	0.087151						453	0.689942	0.662388	0.733517	0.719738	0.702676	0.688269	0.700824	0.676696	0.681722	0.660966	0.662472	0.661674	0.53455	0.539063
454	0.501257	0.453725	0.203984	0.210989	0.152223	0.149042	0.132236	0.132865	0.093756	0.101725	0.098379	0.09952	0.083864	0.085316						454	0.693506	0.666057	0.74282	0.707268	0.715587	0.68858	0.70316	0.680826	0.680174	0.662307	0.662937	0.6488	0.54011	0.54571
455	0.498503	0.440234	0.203373	0.209253	0.149341	0.146636	0.131703	0.130465	0.099403	0.101578	0.097926	0.097816	0.081166	0.086478						455	0.694241	0.655133	0.734473	0.708049	0.717183	0.68053	0.698571	0.675793	0.680758	0.657868	0.6591	0.651044	0.53455	0.54199
456	0.490574	0.451695	0.201772	0.208276	0.146956	0.151196	0.12965	0.135824	0.0985	0.103609	0.097501	0.100607	0.079583	0.082839						456	0.692119	0.661184	0.735196	0.700481	0.715614	0.689088	0.701896	0.6782	0.674361	0.660966	0.664013	0.651723	0.536937	0.5376
457	0.489087	0.44355	0.202967	0.208764	0.148528	0.145404	0.132476	0.134784	0.097511	0.100636	0.096963	0.100108	0.081108	0.087273						457	0.685806	0.668662	0.735119	0.706326	0.711906	0.6942	0.700934	0.683232	0.677691	0.658464	0.668983	0.654351	0.528874	0.532721
458	0.496962	0.447865	0.201365	0.204994	0.154083	0.1456	0.131916	0.132865	0.101126	0.097928	0.099823	0.099314	0.083424	0.082655						458	0.691139	0.664069	0.743931	0.701693	0.717589	0.685473	0.709426	0.682138	0.680845	0.66329	0.66224	0.655709	0.536617	0.541014
459	0.491978	0.441778	0.202611	0.207951	0.148345	0.146747	0.130076	0.127212	0.098895	0.100931	0.098294	0.101841	0.081665	0.084246						459	0.689344	0.661884	0.737186	0.708561	0.720783	0.690444	0.707997	0.683642	0.675968	0.657332	0.665582	0.660316	0.530795	0.538667
460	0.486719	0.444064	0.203501	0.210283	0.149183	0.145824	0.13389	0.132865	0.099686	0.101254	0.097501	0.100343	0.080375	0.082411						460	0.694486	0.668102	0.733543	0.713167	0.719051	0.690754	0.703325	0.682138	0.686453	0.67461	0.66503	0.658692	0.538916	0.536502
461	0.48939	0.449266	0.204899	0.205536	0.1501	0.149573	0.127196	0.132945	0.09946	0.101048	0.100531	0.098315	0.081694	0.087793						461	0.692418	0.653341	0.740985	0.708211	0.71537	0.689427	0.700934	0.674426	0.677078	0.672375	0.667006	0.653908	0.526953	0.536258
462	0.500183	0.449723	0.201136	0.205211	0.147114	0.146104	0.131276	0.125665	0.097201	0.099783	0.100928	0.098785	0.079466	0.084123						462	0.688609	0.663985	0.739641	0.715456	0.715045	0.682084	0.706485	0.682795	0.678918	0.65617	0.656921	0.658662	0.529951	0.534368
463	0.492804	0.445465	0.209603	0.207028	0.149576	0.148286	0.128663	0.128998	0.097624	0.099076	0.097501	0.097816	0.080169	0.084093						463	0.690976	0.660707	0.738504	0.71287	0.711229	0.694765	0.709591	0.682166	0.675267	0.659864	0.664594	0.652934	0.528146	0.532599
464	0.488261	0.447751	0.200424	0.20635	0.143812	0.146608	0.12765	0.132225	0.099319	0.098046	0.095915	0.100108	0.077472	0.081126						464	0.688174	0.667738	0.73592	0.708857	0.726359	0.689088	0.708794	0.674152	0.682072	0.661353	0.662327	0.656861	0.528525	0.533971
465	0.485067	0.448666	0.205102	0.204994	0.149603	0.145852	0.127383	0.131398	0.099149	0.101166	0.101551	0.098462	0.077002	0.083206						465	0.685181	0.65236	0.746102	0.71182	0.710877	0.68118	0.693349	0.674727	0.681313	0.658583	0.659013	0.64694	0.536908	0.537325
466	0.497347	0.450695	0.199865	0.206269	0.151201	0.147671	0.127516	0.130385	0.095591	0.100254	0.098407	0.096993	0.081694	0.084888						466	0.68831	0.658607	0.734085	0.709019	0.712068	0.67748	0.70283	0.680552	0.675296	0.65766	0.667239	0.655916	0.53423	0.531837
467	0.496136	0.449066	0.204568	0.20947	0.14879	0.147475	0.128503	0.129105	0.099065	0.101608	0.09702	0.09999	0.081606	0.082105						467	0.685561	0.666954	0.740365	0.708857	0.713232	0.687393	0.713823	0.673004	0.671382	0.658285	0.65663	0.662117	0.529398	0.537447
468	0.49173	0.442178	0.208586	0.199216	0.14955	0.14658	0.130876	0.132598	0.098867	0.098752	0.096538	0.097052	0.080932	0.086875						468	0.697506	0.668018	0.738943	0.707888	0.717102	0.683778	0.698956	0.682412	0.682978	0.669486	0.656601	0.658249	0.537083	0.534307
469	0.493795	0.45704	0.201365	0.208466	0.14714	0.145153	0.13125	0.129238	0.09881	0.101372	0.098804	0.100225	0.07797	0.082655						469	0.701207	0.660007	0.7376	0.719011	0.716236	0.685868	0.7036	0.679513	0.676464	0.668622	0.653026	0.652166	0.524158	0.535404
470	0.498834	0.454096	0.205433	0.212454	0.147507	0.146244	0.13181	0.130732	0.097229	0.101343	0.097614	0.101224	0.083659	0.084796						470	0.693588	0.660371	0.742897	0.71823	0.715803	0.689851	0.697279	0.685283	0.6814	0.668145	0.664826	0.662471	0.530475	0.535923
471	0.499357	0.448323	0.203857	0.206486	0.144074	0.149489	0.126876	0.131132	0.098387	0.098282	0.098039	0.099549	0.081782	0.084918						471	0.700173	0.664657	0.749694	0.713786	0.722542	0.695556	0.701951	0.677981	0.674828	0.659447	0.667588	0.661556	0.534259	0.534093
472	0.491372	0.444607	0.202687	0.208059	0.150493	0.14602	0.13013	0.131985	0.094659	0.097369	0.098407	0.099814	0.081225	0.084979						472	0.693316	0.66278	0.741502	0.711308	0.712095	0.680954	0.71058	0.682384	0.680612	0.658523	0.667878	0.661201	0.538596	0.536746
473	0.499687	0.444436	0.201187	0.206621	0.149026	0.148006	0.127596	0.132118	0.098895	0.097781	0.097586	0.098668	0.079847	0.084123						473	0.684664	0.657234	0.738763	0.70743	0.709416	0.691941	0.712888	0.686432	0.686804	0.660698	0.656485	0.652993	0.538567	0.528605
474	0.499412	0.447294	0.203704	0.207706	0.150991	0.146468	0.128103	0.128892	0.097709	0.099017	0.099172	0.100078	0.081694	0.083236						474	0.68948	0.66348	0.735067	0.712116	0.716128	0.696234	0.712504	0.682193	0.679356	0.662366	0.659885	0.65255	0.533095	0.537721
475	0.491124	0.443321	0.199789	0.20673	0.149734	0.145936	0.12589	0.131691	0.096495	0.098752	0.097954	0.096934	0.081753	0.082136						475	0.682922	0.659391	0.739796	0.713086	0.72441	0.682536	0.699807	0.68099	0.68178	0.665315	0.657531	0.659636	0.527477	0.532233
476	0.499357	0.446122	0.204797	0.206838	0.147716	0.145376	0.128716	0.132011	0.100307	0.098134	0.09702	0.100813	0.083043	0.083022						476	0.689344	0.657598	0.742406	0.711847	0.70587	0.686433	0.705331	0.685612	0.6814	0.656915	0.657386	0.658249	0.526836	0.534093
477	0.485838	0.444779	0.199636	0.20909	0.148109	0.144565	0.129676	0.132945	0.099855	0.09578	0.097218	0.101077	0.078469	0.082686						477	0.692473	0.662304	0.743181	0.714002	0.715505	0.689596	0.711377	0.68181	0.678684	0.658523	0.665001	0.650896	0.536762	0.537264
478	0.492804	0.453382	0.207772	0.209768	0.147847	0.148314	0.128076	0.129158	0.098048	0.097811	0.095405	0.099696	0.076709	0.085438						478	0.690622	0.658775	0.74344	0.71279	0.715424	0.681321	0.702638	0.684463	0.675763	0.66043	0.665233	0.659607	0.534143	0.541289
479	0.495723	0.454525	0.205077	0.208629	0.150362	0.148454	0.128636	0.130465	0.098528	0.100783	0.097897	0.097463	0.080287	0.084246						479	0.689643	0.663284	0.73946	0.7105	0.727008	0.684795	0.706595	0.688565	0.678742	0.662396	0.657357	0.662737	0.5365	0.530038
480	0.484186	0.445979	0.202306	0.205808	0.147035	0.144425	0.12661	0.132678	0.095168	0.099959	0.096312	0.099784	0.080404	0.083848						480	0.690704	0.654629	0.737781	0.702097	0.715072	0.680728	0.704122	0.687171	0.685898	0.659685	0.660554	0.655946	0.534521	0.536166
481	0.500486	0.450581	0.20434	0.210826	0.14748	0.14851	0.128796	0.132038	0.096438	0.100312	0.097756	0.098139	0.082574	0.082778						481	0.691738	0.669839	0.743492	0.71244	0.714287	0.685897	0.706898	0.684162	0.682014	0.66177	0.659217	0.656861	0.533153	0.534246
482	0.496438	0.441663	0.205992	0.205753	0.152616	0.147503	0.129383	0.131052	0.098048	0.095721	0.097897	0.09808	0.080844	0.082136						482	0.69103	0.67446	0.730726	0.711658	0.71583	0.683016	0.70338	0.68181	0.68032	0.659655	0.650555	0.666841	0.529514	0.533453
483	0.49542	0.448894	0.204035	0.206133	0.14824	0.148454	0.128503	0.132251	0.098782	0.10043	0.097954	0.098403	0.078058	0.084246						483	0.692908	0.65208	0.733026	0.707457	0.711256	0.689935	0.700137	0.67768	0.682715	0.659983	0.669622	0.654617	0.531727	0.534672
484	0.491592	0.447322	0.200068	0.205536	0.147585	0.146524	0.12941	0.131691	0.097003	0.101284	0.096085	0.097052	0.081166	0.082441						484	0.689833	0.665077	0.741709	0.712332	0.709416	0.693099	0.701429	0.682357	0.688118	0.6576	0.657037	0.650188	0.525352	0.529642
485	0.500982	0.450895	0.202204	0.207679	0.149681	0.146887	0.129463	0.131371	0.10059	0.099312	0.099342	0.098051	0.08102	0.083634						485	0.690867	0.65222	0.740933	0.713382	0.721541	0.686122	0.704369	0.675739	0.677983	0.669605	0.657357	0.647826	0.536617	0.540374
486	0.488426	0.448866	0.205077	0.204885	0.151332	0.15058	0.130983	0.130518	0.095789	0.100077	0.095207	0.098991	0.0797	0.084429						486	0.686568	0.657346	0.734034	0.708965	0.714937	0.683242	0.704067	0.678501	0.677311	0.65763	0.668663	0.659577	0.531872	0.537539
487	0.485948	0.45281	0.204238	0.205591	0.147428	0.146691	0.128156	0.131052	0.096523	0.098929	0.099087	0.098991	0.079818	0.083114						487	0.692173	0.664097	0.737083	0.718392	0.721622	0.686094	0.708354	0.68553	0.681225	0.660698	0.666803	0.651133	0.533502	0.533971
488	0.49542	0.445979	0.198568	0.205319	0.147769	0.145348	0.13029	0.133878	0.098387	0.099694	0.100389	0.098727	0.082369	0.085836						488	0.685697	0.656226	0.738246	0.701882	0.715478	0.691884	0.708024	0.681017	0.67331	0.664988	0.661164	0.658514	0.532949	0.52769
489	0.49553	0.445007	0.201568	0.205726	0.146799	0.145796	0.130343	0.131745	0.098895	0.097369	0.097473	0.100989	0.079612	0.084735						489	0.690704	0.654377	0.746773	0.702232	0.721216	0.685473	0.705936	0.681974	0.680203	0.665971	0.66471	0.655266	0.533124	0.534459
490	0.490574	0.451438	0.19778	0.210283	0.144127	0.145097	0.12805	0.132118	0.098246	0.098223	0.097473	0.09714	0.077354	0.08394						490	0.682487	0.662276	0.742148	0.712278	0.714342	0.685953	0.699175	0.685365	0.679297	0.657272	0.666454	0.657511	0.533299	0.531867
491	0.48727	0.450323	0.197475	0.206703	0.147087	0.146496	0.128396	0.129905	0.097229	0.099047	0.10005	0.096846	0.078908	0.081096						491	0.692908	0.656002	0.733775	0.711362	0.711446	0.689851	0.706458	0.680443	0.669337	0.658523	0.661339	0.654292	0.536471	0.530953
492	0.495089	0.442892	0.203221	0.203448	0.147769	0.147083	0.130023	0.132945	0.097596	0.100195	0.100899	0.102488	0.081753	0.083206						492	0.693561	0.664153	0.74468	0.714352	0.712718	0.685529	0.711322	0.684381	0.678275	0.657481	0.656833	0.657245	0.5388	0.532843
493	0.501064	0.447094	0.205662	0.20909	0.14693	0.146719	0.12773	0.129292	0.097088	0.101225	0.099993	0.099549	0.077501	0.083359						493	0.686949	0.664825	0.745507	0.709396	0.718158	0.683948	0.705963	0.684983	0.685606	0.663796	0.665146	0.649095	0.529311	0.542082
494	0.493575	0.442235	0.200984	0.205482	0.14562	0.144369	0.128183	0.129398	0.099799	0.097722	0.097558	0.098374	0.079026	0.082931						494	0.703955	0.659979	0.733387	0.711443	0.717265	0.691348	0.697884	0.683916	0.680845	0.665166	0.662123	0.658131	0.532134	0.532142
495	0.497788	0.445979	0.204746	0.205889	0.143026	0.152315	0.128236	0.130625	0.096523	0.100519	0.097303	0.096082	0.083043	0.085652						495	0.695574	0.664629	0.738814	0.716641	0.715857	0.689822	0.702556	0.682166	0.673806	0.662247	0.665669	0.652432	0.530329	0.532416
496	0.494731	0.445808	0.204187	0.206296	0.148266	0.147615	0.127383	0.127719	0.09737	0.098958	0.098209	0.095377	0.07841	0.085744						496	0.691683	0.658775	0.741528	0.713355	0.713124	0.675418	0.698873	0.681591	0.681137	0.665286	0.660496	0.657776	0.534783	0.531776
497	0.492005	0.459155	0.201797	0.20494	0.149	0.146663	0.129836	0.131665	0.096467	0.102432	0.0992	0.100108	0.079905	0.083389						497	0.68548	0.662556	0.744835	0.712951	0.705735	0.680643	0.708684	0.68315	0.683007	0.661979	0.665146	0.649774	0.530271	0.536532
498	0.496163	0.455268	0.204187	0.205184	0.147192	0.145069	0.127783	0.130198	0.095817	0.102285	0.098605	0.097757	0.080199	0.081555						498	0.690377	0.670511	0.740494	0.709881	0.719186	0.687563	0.707008	0.683642	0.680845	0.663349	0.657589	0.655296	0.534114	0.532416
499	0.493657	0.446122	0.202712	0.204288	0.147821	0.142299	0.129143	0.130918	0.095817	0.096486	0.094867	0.097728	0.08102	0.082869						499	0.693643	0.658354	0.735119	0.707295	0.711202	0.683072	0.708299	0.68356	0.682569	0.663647	0.66753	0.648889	0.530912	0.529916
500	0.49352	0.448151	0.202763	0.206296	0.145175	0.143698	0.12669	0.127025	0.099658	0.096309	0.098181	0.101019	0.081811	0.081493						500	0.685344	0.657318	0.736644	0.712763	0.711121	0.681406	0.699038	0.687471	0.673339	0.659715	0.660525	0.658721	0.526982	0.537935
501	0.493933	0.45341	0.202306	0.205211	0.147323	0.148734	0.126316	0.128199	0.096438	0.098811	0.09617	0.097757	0.082163	0.083359						501	0.691738	0.660203	0.736437	0.714379	0.702162	0.686179	0.701978	0.683697	0.681751	0.660519	0.654392	0.652402	0.535161	0.531166
502	0.49608	0.446379	0.200094	0.206052	0.150022	0.147335	0.125463	0.133691	0.100109	0.101755	0.099143	0.093878	0.078293	0.080882						502	0.699792	0.662024	0.7376	0.716372	0.721027	0.692506	0.709179	0.689577	0.67845	0.660966	0.663315	0.65503	0.534288	0.532843
503	0.492143	0.444493	0.204263	0.207598	0.148004	0.14353	0.130796	0.130412	0.098726	0.097987	0.095859	0.097346	0.08014	0.08238						503	0.693643	0.65152	0.743879	0.710285	0.718266	0.695245	0.701814	0.68356	0.676902	0.667043	0.659682	0.656684	0.532018	0.531319
504	0.495254	0.448837	0.198873	0.207761	0.147559	0.148818	0.126423	0.128838	0.09785	0.095544	0.097756	0.095465	0.080961	0.082136						504	0.691928	0.661071	0.737315	0.713436	0.710742	0.684795	0.705359	0.692066	0.688206	0.659417	0.659217	0.65131	0.534084	0.534551
505	0.492253	0.452153	0.20828	0.203827	0.148528	0.141711	0.128263	0.129265	0.09689	0.097045	0.096538	0.098286	0.077912	0.080759						505	0.693234	0.656058	0.740029	0.712116	0.712745	0.691941	0.706348	0.676805	0.681985	0.658762	0.655496	0.65506	0.52736	0.535435
506	0.491758	0.449695	0.204518	0.202146	0.148188	0.145544	0.124157	0.129958	0.09449	0.098605	0.096482	0.099755	0.078146	0.082013						506	0.694513	0.655441	0.739564	0.706137	0.71805	0.681434	0.704864	0.683807	0.678129	0.655425	0.65599	0.661703	0.529398	0.529764
507	0.493768	0.446894	0.205306	0.205129	0.146328	0.144649	0.12741	0.131718	0.098613	0.100725	0.096821	0.096964	0.077002	0.083603						507	0.686759	0.654405	0.732871	0.712413	0.715614	0.683213	0.696812	0.678829	0.672054	0.661979	0.661164	0.657451	0.538684	0.535618
508	0.490161	0.450238	0.206145	0.207435	0.147821	0.144621	0.129436	0.133638	0.096495	0.101902	0.098322	0.099931	0.082984	0.084796						508	0.692146	0.666477	0.732845	0.712574	0.720106	0.683383	0.706156	0.685803	0.676785	0.664481	0.65756	0.665985	0.52902	0.534581
509	0.487352	0.441206	0.200704	0.200599	0.146747	0.145348	0.12885	0.129345	0.093869	0.097281	0.097586	0.099902	0.079114	0.082411						509	0.688418	0.664349	0.735687	0.711174	0.722569	0.687902	0.701236	0.683424	0.674127	0.663022	0.660263	0.658042	0.530359	0.53388
510	0.487187	0.445322	0.20317	0.203231	0.146485	0.144985	0.127676	0.131158	0.095789	0.097428	0.096595	0.096729	0.077384	0.081707						510	0.693044	0.65799	0.733026	0.716076	0.713178	0.685388	0.702281	0.68315	0.681985	0.657987	0.652037	0.646822	0.53618	0.535587
511	0.492391	0.451066	0.201848	0.210473	0.153218	0.146356	0.131356	0.129772	0.099036	0.100195	0.096651	0.097111	0.079847	0.084001						511	0.697397	0.659671	0.72778	0.714702	0.707765	0.686829	0.708382	0.683725	0.68029	0.664422	0.661833	0.662737	0.526924	0.536898
512	0.486141	0.446265	0.20734	0.203529	0.14769	0.148062	0.125037	0.133105	0.095704	0.099665	0.098917	0.097904	0.081929	0.081952						512	0.693098	0.664797	0.741864	0.719119	0.715803	0.681801	0.70294	0.677708	0.681108	0.667848	0.664158	0.658131	0.536442	0.534185
513	0.496246	0.449895	0.202509	0.202688	0.150153	0.145348	0.125516	0.129692	0.097257	0.100018	0.095802	0.097728	0.081811	0.083726						513	0.688174	0.661548	0.741295	0.715483	0.714098	0.685162	0.705963	0.681154	0.673748	0.663051	0.654973	0.659164	0.52573	0.530282
514	0.490987	0.451724	0.202484	0.205699	0.147716	0.142691	0.128583	0.128732	0.097003	0.098635	0.098945	0.096288	0.080551	0.082717						514	0.680582	0.652948	0.739693	0.707026	0.717346	0.692308	0.702775	0.689276	0.681517	0.660281	0.66253	0.653288	0.531901	0.530129
515	0.494401	0.448437	0.202433	0.207218	0.145961	0.146384	0.129596	0.134384	0.095563	0.099253	0.101324	0.09808	0.077648	0.083175						515	0.691983	0.661716	0.732948	0.711308	0.713665	0.690472	0.702006	0.677626	0.677632	0.670052	0.660786	0.651517	0.529136	0.525739
516	0.491014	0.446008	0.201212	0.206052	0.146459	0.145852	0.126423	0.130278	0.096805	0.097899	0.094528	0.095965	0.082017	0.081738						516	0.687847	0.659195	0.741192	0.706326	0.716859	0.680869	0.710717	0.688784	0.678567	0.66609	0.658083	0.664125	0.531901	0.533575
517	0.492804	0.450009	0.205636	0.201359	0.151096	0.138298	0.131196	0.129265	0.100194	0.098664	0.095547	0.095641	0.079495	0.084123						517	0.686514	0.659727	0.747213	0.71314	0.717021	0.686235	0.715444	0.677489	0.682978	0.652476	0.658955	0.653731	0.527477	0.534307
518	0.494071	0.446093	0.20228	0.200599	0.148974	0.146636	0.12869	0.129505	0.096354	0.098488	0.097274	0.095524	0.077589	0.081493						518	0.693044	0.664433	0.738297	0.702393	0.71786	0.693692	0.70349	0.690042	0.676055	0.664749	0.656601	0.659755	0.532047	0.530831
519	0.493079	0.452038	0.198848	0.204071	0.145908	0.145796	0.126956	0.128972	0.099319	0.0994	0.095604	0.09761	0.080814	0.08556						519	0.689262	0.66306	0.728245	0.715995	0.716047	0.694765	0.706843	0.685584	0.689637	0.663468	0.658199	0.652255	0.538713	0.530312
520	0.48983	0.445607	0.200704	0.203827	0.148266	0.139725	0.12533	0.129932	0.097455	0.095897	0.094981	0.098021	0.076739	0.084796						520	0.689153	0.656926	0.730261	0.702717	0.715126	0.684287	0.704479	0.687335	0.680787	0.661741	0.662356	0.663298	0.533793	0.526898
521	0.491592	0.443378	0.20434	0.202308	0.149419	0.147839	0.12797	0.133665	0.097116	0.097546	0.101069	0.096141	0.079964	0.082288						521	0.690786	0.666029	0.746127	0.703336	0.717941	0.68841	0.705661	0.6878	0.686366	0.660281	0.650584	0.656388	0.535656	0.536319
522	0.499219	0.447894	0.202687	0.208574	0.148083	0.145237	0.130076	0.131958	0.098641	0.09834	0.097671	0.096082	0.078234	0.08501						522	0.687112	0.653509	0.729511	0.705679	0.715776	0.688862	0.695026	0.686459	0.679181	0.656885	0.652212	0.656182	0.530533	0.522415
523	0.492804	0.443578	0.200602	0.205319	0.148633	0.147447	0.13157	0.132438	0.097737	0.103374	0.09971	0.095318	0.08014	0.084521						523	0.694132	0.661912	0.74207	0.712143	0.712068	0.683722	0.707172	0.680443	0.678801	0.659775	0.658083	0.657068	0.530155	0.528818
524	0.49531	0.450981	0.203704	0.207869	0.148371	0.146747	0.128823	0.131371	0.09802	0.09887	0.097926	0.098051	0.080228	0.082258						524	0.69367	0.65659	0.735222	0.711281	0.717427	0.691404	0.699698	0.692285	0.681546	0.662664	0.664652	0.653761	0.528961	0.532569
525	0.489858	0.442263	0.200577	0.203882	0.147192	0.146552	0.128876	0.133851	0.096749	0.096251	0.095717	0.097258	0.081606	0.081616						525	0.698295	0.660063	0.738168	0.713328	0.713827	0.691376	0.706953	0.684955	0.681167	0.654591	0.664274	0.65627	0.531843	0.540374
526	0.49374	0.447065	0.204619	0.206513	0.146249	0.148258	0.129143	0.131185	0.093473	0.096574	0.09651	0.099667	0.079671	0.081921						526	0.690677	0.655161	0.734473	0.705329	0.711418	0.693974	0.699368	0.679595	0.678918	0.662962	0.660002	0.649568	0.530009	0.534032
527	0.488398	0.444064	0.203602	0.205536	0.144625	0.143418	0.127863	0.128785	0.097314	0.099076	0.096538	0.095171	0.080345	0.081921						527	0.690894	0.661576	0.742122	0.714352	0.710119	0.687563	0.704232	0.675875	0.680495	0.660311	0.660932	0.660552	0.523896	0.523361
528	0.492749	0.446179	0.202941	0.203502	0.145122	0.14353	0.127223	0.127132	0.097709	0.097075	0.094443	0.09664	0.080111	0.081921						528	0.693615	0.668858	0.741709	0.716587	0.722569	0.692618	0.707008	0.675438	0.681722	0.659775	0.667907	0.654617	0.527739	0.528453
529	0.496549	0.445407	0.200526	0.203773	0.143524	0.144006	0.128956	0.130625	0.094998	0.096957	0.097699	0.098168	0.080551	0.081921						529	0.689452	0.659391	0.73393	0.702393	0.712555	0.692223	0.698159	0.6814	0.682423	0.665077	0.658374	0.659932	0.529485	0.533941
530	0.492887	0.453267	0.203729	0.203285	0.152065	0.146132	0.12965	0.131825	0.099488	0.099076	0.099398	0.097316	0.079671	0.081188						530	0.693751	0.65166	0.744189	0.717314	0.713367	0.6942	0.705359	0.682904	0.680991	0.65903	0.65942	0.646704	0.531028	0.534551
531	0.494263	0.445607	0.200678	0.207679	0.145018	0.144677	0.126663	0.131958	0.098048	0.096044	0.097331	0.094114	0.07926	0.082197						531	0.689616	0.665133	0.747471	0.714567	0.709578	0.689625	0.700797	0.68635	0.681634	0.659596	0.662501	0.653879	0.535045	0.533453
532	0.48749	0.445179	0.204797	0.20475	0.145646	0.145404	0.12397	0.134464	0.096777	0.098252	0.097869	0.094907	0.08146	0.083236						532	0.686759	0.655918	0.73884	0.710096	0.714369	0.687987	0.707475	0.681017	0.681167	0.662664	0.665292	0.662501	0.530359	0.531441
533	0.490464	0.44798	0.204467	0.204777	0.145096	0.14311	0.12453	0.127799	0.09754	0.09575	0.094018	0.098227	0.07712	0.083267						533	0.694622	0.661884	0.735429	0.706056	0.712799	0.689032	0.695548	0.693351	0.682539	0.665703	0.658287	0.653967	0.532804	0.532538
534	0.496383	0.453639	0.202687	0.20692	0.148974	0.147139	0.128076	0.131505	0.095958	0.098723	0.097331	0.09664	0.079436	0.082655						534	0.687629	0.661324	0.741631	0.708426	0.711256	0.694341	0.700714	0.682685	0.686249	0.655842	0.663489	0.655414	0.529252	0.531867
535	0.490932	0.446208	0.206094	0.203285	0.147114	0.145069	0.125436	0.131211	0.096241	0.097369	0.095434	0.099873	0.079671	0.081738						535	0.691547	0.66813	0.739434	0.712062	0.721514	0.676887	0.701841	0.685912	0.681809	0.663677	0.662676	0.647324	0.534463	0.534855
536	0.4914	0.44395	0.201416	0.20437	0.146118	0.143502	0.126503	0.131478	0.096495	0.097928	0.094414	0.096082	0.077149	0.083267						536	0.692609	0.659867	0.745636	0.709181	0.720188	0.684908	0.70753	0.694281	0.686541	0.662992	0.659217	0.652255	0.534492	0.53641
537	0.496824	0.441635	0.203196	0.202254	0.145227	0.146915	0.12869	0.130625	0.094349	0.09525	0.097643	0.094114	0.082163	0.085591						537	0.688228	0.654489	0.7399	0.707915	0.710958	0.684315	0.704149	0.673195	0.680524	0.667371	0.657822	0.660581	0.531814	0.532935
538	0.490932	0.450409	0.206348	0.208195	0.148869	0.144621	0.127516	0.130198	0.09754	0.095574	0.099228	0.098639	0.080228	0.08079						538	0.697533	0.661352	0.73561	0.711551	0.711608	0.676802	0.694366	0.679349	0.676815	0.659477	0.668198	0.648239	0.527622	0.525617
539	0.490574	0.451152	0.199661	0.202254	0.145935	0.139361	0.125836	0.133398	0.0985	0.101725	0.097841	0.095818	0.078293	0.082655						539	0.684609	0.659391	0.747161	0.714837	0.718374	0.679881	0.703298	0.683314	0.678772	0.667133	0.654276	0.656861	0.527768	0.532599
540	0.490271	0.448751	0.200602	0.205048	0.14769	0.147391	0.127436	0.134358	0.095055	0.098752	0.093848	0.096435	0.075009	0.084184						540	0.689153	0.665189	0.739254	0.707322	0.714477	0.68745	0.700989	0.683396	0.685869	0.658226	0.662792	0.660286	0.526458	0.532752
541	0.49396	0.449552	0.204594	0.209225	0.147114	0.141655	0.127836	0.128172	0.098189	0.096015	0.098351	0.098433	0.08058	0.081921						541	0.689235	0.66236	0.745016	0.717584	0.711121	0.689088	0.698323	0.684682	0.675997	0.663349	0.660874	0.652196	0.527826	0.531471
542	0.49809	0.447894	0.203577	0.198646	0.148738	0.143082	0.12869	0.131665	0.099573	0.095868	0.095972	0.094378	0.07926	0.083298						542	0.699193	0.66166	0.7353	0.713463	0.720242	0.696375	0.702143	0.677215	0.678129	0.661919	0.655496	0.650011	0.526953	0.528544
543	0.494649	0.448751	0.204772	0.209063	0.146825	0.143474	0.12541	0.130785	0.095026	0.096486	0.09886	0.098051	0.078791	0.081126						543	0.691248	0.661128	0.73853	0.715241	0.720648	0.69276	0.705908	0.679759	0.676902	0.663796	0.657037	0.658987	0.532833	0.529276
544	0.493905	0.44918	0.200348	0.203258	0.142817	0.142942	0.125543	0.129132	0.099008	0.095662	0.098039	0.100872	0.079935	0.082778						544	0.693234	0.654881	0.73915	0.708292	0.716047	0.682225	0.702171	0.683396	0.679414	0.663737	0.663431	0.649568	0.531552	0.531471
545	0.490849	0.448266	0.198746	0.204614	0.145673	0.144705	0.131996	0.128332	0.096947	0.101343	0.096057	0.095465	0.077501	0.083114						545	0.693779	0.660371	0.738039	0.710824	0.712149	0.695217	0.705963	0.683642	0.678742	0.669158	0.659566	0.650631	0.528903	0.534459
546	0.49173	0.451467	0.199967	0.204858	0.147978	0.145181	0.12301	0.131745	0.096297	0.0989	0.096623	0.097963	0.07668	0.08186						546	0.694377	0.660399	0.736178	0.715241	0.713881	0.689032	0.70371	0.683697	0.675646	0.653787	0.662501	0.651192	0.527593	0.527385
547	0.494208	0.44978	0.200933	0.207734	0.147245	0.145013	0.12813	0.130305	0.09658	0.097398	0.093536	0.097404	0.078762	0.082502						547	0.689316	0.656842	0.731243	0.705545	0.714856	0.688043	0.699807	0.688675	0.67772	0.662634	0.664797	0.658308	0.52279	0.526501
548	0.504726	0.442864	0.201645	0.203719	0.143184	0.146468	0.129063	0.129958	0.097935	0.096074	0.097105	0.098374	0.081636	0.082472						548	0.68899	0.666085	0.735145	0.707618	0.715559	0.687958	0.703078	0.684873	0.67883	0.656945	0.666076	0.649981	0.52477	0.531319
549	0.493795	0.451409	0.203501	0.206648	0.147245	0.144621	0.12557	0.129558	0.098754	0.099812	0.094811	0.095906	0.077618	0.082105						549	0.69454	0.655133	0.733336	0.713867	0.717644	0.684767	0.707997	0.688593	0.673339	0.661651	0.660234	0.652402	0.526516	0.530892
550	0.488812	0.446865	0.201009	0.207191	0.14562	0.14367	0.12685	0.127585	0.092654	0.097369	0.100786	0.097698	0.07756	0.082288						550	0.6848	0.652892	0.730881	0.710096	0.71805	0.686857	0.703517	0.680415	0.681225	0.659358	0.649102	0.661083	0.533211	0.538423
551	0.484021	0.450295	0.202356	0.206757	0.148319	0.14602	0.12637	0.129265	0.096128	0.097516	0.096057	0.095406	0.078469	0.083542						551	0.682432	0.666085	0.743517	0.713059	0.71786	0.678525	0.703902	0.684053	0.673689	0.66326	0.659362	0.648298	0.522616	0.52891
552	0.498944	0.43669	0.201746	0.202254	0.148607	0.144621	0.127516	0.131132	0.098415	0.096721	0.095604	0.093878	0.080228	0.078925						552	0.696091	0.672976	0.737341	0.708157	0.716182	0.692562	0.698159	0.679021	0.678421	0.66609	0.662734	0.653347	0.525614	0.521348
553	0.493052	0.452724	0.206679	0.202471	0.144494	0.144453	0.124103	0.130972	0.100674	0.101254	0.096368	0.096552	0.078058	0.079231						553	0.693316	0.647655	0.738788	0.708615	0.711743	0.686066	0.701786	0.686295	0.679093	0.659715	0.662036	0.656005	0.520956	0.531684
554	0.488261	0.444664	0.202662	0.201928	0.146563	0.145097	0.128956	0.130118	0.096325	0.098664	0.096368	0.097081	0.077706	0.08238						554	0.686895	0.65673	0.738375	0.708884	0.723354	0.694087	0.706815	0.681017	0.673514	0.6646	0.661077	0.652934	0.535016	0.534794
555	0.480992	0.444321	0.201568	0.204614	0.148424	0.144705	0.12557	0.128705	0.093275	0.097045	0.098294	0.096112	0.076797	0.080759						555	0.684881	0.663901	0.737341	0.700912	0.716182	0.67635	0.705194	0.679185	0.681955	0.662843	0.658839	0.653347	0.525323	0.531928
556	0.488013	0.448694	0.203348	0.20456	0.142712	0.15128	0.127436	0.130998	0.096184	0.095544	0.094301	0.095788	0.077442	0.080026						556	0.689697	0.655077	0.740158	0.706757	0.712068	0.68584	0.700962	0.686323	0.673689	0.664511	0.662501	0.653288	0.529864	0.534002
557	0.490519	0.44595	0.201162	0.202986	0.148424	0.147671	0.12613	0.128545	0.095817	0.096221	0.092998	0.09617	0.078351	0.082747						557	0.68665	0.6618	0.735842	0.711793	0.72422	0.695669	0.69607	0.688893	0.677895	0.658821	0.6507	0.654292	0.526895	0.527324
558	0.496989	0.441177	0.200933	0.20494	0.14693	0.142131	0.125543	0.131105	0.098443	0.096692	0.099936	0.097786	0.080463	0.079475						558	0.686568	0.654993	0.734628	0.713759	0.714937	0.687874	0.704342	0.688839	0.669367	0.662634	0.66006	0.643072	0.523693	0.530465
559	0.493988	0.443435	0.204594	0.202715	0.144467	0.144733	0.12869	0.128518	0.096325	0.096692	0.095179	0.095142	0.079788	0.08024						559	0.695629	0.653537	0.746127	0.710366	0.718347	0.694172	0.708107	0.68047	0.672317	0.672286	0.657095	0.653879	0.531348	0.54196
560	0.49396	0.450466	0.198289	0.20437	0.145568	0.149014	0.126743	0.130972	0.098839	0.09731	0.096906	0.093643	0.078557	0.083084						560	0.684881	0.659867	0.736799	0.71384	0.710498	0.689145	0.700604	0.685694	0.672609	0.665226	0.661164	0.654381	0.533066	0.530648
561	0.498311	0.449609	0.205941	0.206404	0.148345	0.145013	0.128876	0.128545	0.098867	0.098811	0.098832	0.095935	0.081225	0.082472						561	0.691303	0.660147	0.743259	0.713625	0.72146	0.690077	0.705194	0.679485	0.676114	0.665375	0.660583	0.6563	0.519414	0.53141
562	0.494649	0.446179	0.200094	0.203719	0.149655	0.142215	0.124903	0.130305	0.097822	0.096221	0.10005	0.100225	0.081811	0.080454						562	0.686242	0.658439	0.745947	0.714352	0.716804	0.690557	0.713108	0.676641	0.682656	0.659983	0.661484	0.650896	0.532076	0.532264
563	0.488564	0.447208	0.204568	0.207679	0.143812	0.143698	0.126476	0.129932	0.096212	0.09575	0.097105	0.098139	0.075918	0.080851						563	0.684147	0.674152	0.746438	0.703605	0.717887	0.687817	0.708272	0.681236	0.675529	0.658494	0.654072	0.653908	0.533735	0.533575
564	0.489638	0.437919	0.204009	0.20947	0.142633	0.145097	0.126636	0.131905	0.097314	0.093543	0.096397	0.096699	0.079524	0.083481						564	0.696445	0.666758	0.738323	0.702663	0.710958	0.67587	0.701896	0.682931	0.674157	0.650421	0.666774	0.66256	0.53522	0.526989
565	0.492584	0.443321	0.201238	0.205726	0.147245	0.14311	0.127436	0.129718	0.09593	0.094749	0.097501	0.09332	0.078381	0.081921						565	0.688799	0.661408	0.741734	0.708211	0.723057	0.690331	0.699011	0.683971	0.678333	0.657213	0.655148	0.652107	0.523343	0.534642
566	0.492474	0.452981	0.199941	0.203312	0.145096	0.143474	0.126156	0.131745	0.099545	0.096339	0.095122	0.0957	0.076269	0.080729						566	0.689643	0.661968	0.742199	0.705168	0.713584	0.68423	0.7072	0.675219	0.670652	0.663886	0.658316	0.65503	0.527855	0.525525
567	0.488206	0.439348	0.202992	0.206296	0.145018	0.143082	0.12573	0.131905	0.094151	0.098193	0.096113	0.095847	0.079084	0.07975						567	0.687711	0.658495	0.74176	0.707834	0.712853	0.685501	0.701099	0.676067	0.670038	0.670916	0.659943	0.660316	0.529602	0.524092
568	0.491978	0.444264	0.204645	0.201766	0.145725	0.147699	0.127596	0.128305	0.094744	0.097516	0.09382	0.100372	0.080727	0.082197						568	0.682106	0.659867	0.731785	0.708076	0.714802	0.691856	0.702775	0.67593	0.674566	0.658255	0.650497	0.658308	0.530446	0.528635
569	0.489527	0.44112	0.203246	0.204695	0.14769	0.142691	0.130636	0.128758	0.095224	0.097045	0.097303	0.095083	0.077384	0.081799						569	0.689752	0.655021	0.735403	0.711712	0.718239	0.684117	0.706403	0.681455	0.677019	0.658732	0.656775	0.658396	0.527564	0.533087
570	0.494649	0.448694	0.199458	0.201522	0.14748	0.145125	0.12373	0.129932	0.096015	0.098458	0.092998	0.093555	0.081724	0.084765						570	0.683385	0.667794	0.736153	0.710608	0.718158	0.688806	0.697444	0.681482	0.683503	0.657868	0.657211	0.65503	0.530883	0.524611
571	0.489059	0.44778	0.201212	0.207245	0.145542	0.143138	0.124637	0.130945	0.096664	0.097457	0.098634	0.096905	0.07926	0.082472						571	0.697914	0.658102	0.743492	0.704602	0.711391	0.686829	0.70272	0.679376	0.671353	0.664452	0.660844	0.655326	0.534143	0.535008
572	0.495392	0.444579	0.201619	0.203882	0.146118	0.144509	0.125676	0.130625	0.093784	0.099135	0.096227	0.096552	0.077618	0.079812						572	0.693126	0.668298	0.739589	0.705194	0.716723	0.688184	0.700412	0.681373	0.678772	0.656736	0.657124	0.655768	0.527826	0.531044
573	0.49352	0.452324	0.201568	0.20475	0.149498	0.142607	0.128796	0.130758	0.090423	0.097546	0.097756	0.094202	0.079642	0.077702						573	0.693234	0.655722	0.739615	0.706487	0.711743	0.68697	0.703188	0.687307	0.67182	0.657898	0.662298	0.649568	0.525992	0.535496
574	0.49608	0.446379	0.203577	0.20201	0.147061	0.147111	0.129036	0.130785	0.094744	0.095161	0.098917	0.097228	0.077648	0.082717						574	0.684609	0.661548	0.740287	0.710123	0.720594	0.691235	0.707859	0.689194	0.68251	0.661622	0.662385	0.649125	0.525585	0.522355
575	0.493189	0.449094	0.201136	0.204804	0.145437	0.143754	0.12541	0.129958	0.095591	0.095838	0.096991	0.100401	0.078439	0.081371						575	0.690541	0.663508	0.727625	0.710554	0.716399	0.684343	0.711734	0.687581	0.680641	0.660787	0.65942	0.656359	0.530562	0.529886
576	0.488454	0.443921	0.199509	0.202552	0.148581	0.14311	0.12573	0.128758	0.09706	0.099312	0.097558	0.094936	0.075566	0.081004						576	0.692772	0.667206	0.741502	0.705356	0.716209	0.689399	0.705166	0.687581	0.677895	0.654025	0.654595	0.657983	0.529631	0.526074
577	0.494952	0.440177	0.201772	0.208113	0.1479	0.146943	0.124263	0.124866	0.097681	0.096044	0.094528	0.094319	0.078674	0.081616						577	0.684174	0.656282	0.743414	0.724048	0.714314	0.687845	0.694696	0.674207	0.676435	0.666537	0.658577	0.657983	0.52867	0.528696
578	0.486416	0.443693	0.198238	0.207001	0.145018	0.143138	0.122077	0.129798	0.096721	0.098017	0.096708	0.093379	0.078879	0.081799						578	0.692527	0.669755	0.738969	0.717072	0.714314	0.689964	0.709343	0.686186	0.680583	0.658881	0.661426	0.651605	0.52966	0.526684
579	0.494236	0.445922	0.206069	0.205943	0.145463	0.143446	0.127276	0.133851	0.096128	0.095809	0.09886	0.094701	0.078586	0.079261						579	0.689915	0.658635	0.74269	0.707672	0.715397	0.689201	0.705304	0.686405	0.674157	0.656677	0.649218	0.658042	0.527331	0.529154
580	0.491262	0.442749	0.200628	0.201549	0.143341	0.14381	0.128716	0.125505	0.094066	0.096663	0.097274	0.09764	0.076006	0.081707						580	0.678596	0.662752	0.736902	0.716641	0.711716	0.689455	0.702775	0.68006	0.678742	0.656736	0.655177	0.657953	0.531814	0.529154
581	0.493052	0.43932	0.200882	0.203285	0.142817	0.146076	0.12613	0.126732	0.097483	0.101048	0.094669	0.097022	0.079554	0.081555						581	0.686704	0.669475	0.744577	0.71691	0.708279	0.691291	0.699203	0.682056	0.668666	0.666447	0.652444	0.651841	0.529282	0.533209
582	0.495392	0.449266	0.200958	0.206893	0.146039	0.143054	0.125783	0.132065	0.098133	0.097487	0.094103	0.095641	0.079348	0.083359						582	0.689126	0.656114	0.738892	0.711739	0.711148	0.686857	0.704782	0.672566	0.674536	0.653668	0.655525	0.655857	0.524508	0.52769
583	0.488288	0.44938	0.202382	0.206404	0.141874	0.144201	0.12597	0.131958	0.0948	0.094838	0.097586	0.094114	0.07841	0.082869						583	0.697561	0.654181	0.741398	0.700804	0.714098	0.681519	0.695713	0.692093	0.676406	0.669337	0.654246	0.653022	0.517493	0.535648
584	0.48972	0.444236	0.202102	0.207408	0.146432	0.144733	0.125223	0.130785	0.095393	0.099194	0.096595	0.094819	0.078058	0.081493						584	0.687004	0.666646	0.74021	0.706514	0.717508	0.692901	0.701786	0.689222	0.67921	0.658434	0.657676	0.647383	0.527157	0.527934
585	0.4914	0.447351	0.200551	0.205672	0.146694	0.144229	0.127863	0.133478	0.095563	0.095397	0.098407	0.096582	0.07753	0.082319						585	0.691357	0.656506	0.733904	0.714109	0.713611	0.684597	0.706485	0.677106	0.684292	0.656408	0.660496	0.648062	0.523372	0.52644
586	0.486967	0.44738	0.204111	0.20437	0.147507	0.143558	0.126583	0.129612	0.098133	0.096133	0.09869	0.095436	0.077354	0.083389						586	0.692173	0.660399	0.738685	0.703067	0.716804	0.689766	0.705084	0.682248	0.673631	0.655396	0.663344	0.655178	0.529544	0.535892
587	0.493547	0.448523	0.201543	0.209307	0.144965	0.145572	0.12301	0.131878	0.097653	0.095721	0.095972	0.095818	0.078469	0.08446						587	0.69016	0.65673	0.734292	0.712062	0.715993	0.687676	0.712614	0.691574	0.678333	0.658523	0.658868	0.649361	0.530067	0.534825
588	0.491675	0.447408	0.201034	0.206621	0.148397	0.142299	0.127063	0.132758	0.097935	0.098075	0.099823	0.094407	0.080844	0.082625						588	0.690296	0.660875	0.740158	0.70506	0.720567	0.689342	0.712696	0.679841	0.681284	0.665852	0.656514	0.651723	0.530941	0.529581
589	0.491207	0.44838	0.203323	0.207435	0.147795	0.145209	0.124503	0.126225	0.096664	0.09472	0.094641	0.095024	0.077061	0.081096						589	0.693398	0.656926	0.738737	0.713948	0.717806	0.693155	0.702748	0.676778	0.676347	0.65754	0.659798	0.665247	0.521189	0.524306
590	0.484406	0.450866	0.206958	0.205184	0.143943	0.14395	0.125277	0.127612	0.094687	0.096721	0.097274	0.094613	0.078205	0.083817						590	0.680936	0.656226	0.746541	0.70673	0.714423	0.683411	0.710195	0.683314	0.681809	0.659089	0.647358	0.654528	0.529311	0.532325
591	0.492474	0.45321	0.199382	0.204397	0.144834	0.140117	0.124317	0.132491	0.098697	0.097104	0.097784	0.09764	0.077882	0.082717						591	0.698214	0.654377	0.739434	0.71648	0.716236	0.685784	0.697691	0.673633	0.676114	0.66612	0.662298	0.652904	0.529223	0.527355
592	0.490408	0.447665	0.202611	0.19889	0.146668	0.142215	0.125357	0.129772	0.095732	0.095574	0.09954	0.096964	0.080492	0.08186						592	0.690133	0.657822	0.74052	0.715321	0.714044	0.69019	0.70709	0.684053	0.675588	0.659	0.657676	0.652639	0.521772	0.530983
593	0.486086	0.449409	0.198314	0.204261	0.146328	0.146524	0.127463	0.128785	0.097737	0.095868	0.100758	0.096288	0.078117	0.080759						593	0.684745	0.661408	0.730777	0.701693	0.711824	0.686461	0.708134	0.674371	0.677895	0.649616	0.646922	0.64632	0.525614	0.529398
594	0.490987	0.440692	0.202509	0.206567	0.150677	0.146803	0.125916	0.130412	0.09881	0.098664	0.097784	0.096934	0.075331	0.081371						594	0.685915	0.665413	0.731217	0.711739	0.722542	0.680417	0.701704	0.68129	0.674566	0.656289	0.653258	0.652668	0.520753	0.529398
595	0.492474	0.445836	0.202712	0.209361	0.144546	0.14574		0.128892	0.095761	0.097575	0.096963	0.09573	0.078615	0.083756						595	0.694568	0.665609	0.73592	0.711012	0.71196	0.694991	0.70654	0.682248	0.684321	0.66323	0.66067	0.65193	0.531319	0.522781
596	0.493465	0.445179	0.201975	0.200274	0.147402	0.142691		0.131665	0.094687	0.098046	0.094726	0.09426	0.078469	0.080117						596	0.693207	0.654937	0.743001	0.710716	0.716182	0.687167	0.704067	0.682931	0.680816	0.657719	0.657473	0.657009	0.527331	0.530343
597	0.489968	0.451009	0.202128	0.207272	0.146223	0.14381		0.131185	0.096692	0.098164	0.097756	0.09811	0.079055	0.079078						597	0.692908	0.660175	0.736049	0.710797	0.713367	0.682987	0.706101	0.674781	0.674361	0.663498	0.658025	0.646881	0.528059	0.525038
598	0.488922	0.444779	0.201975	0.20399	0.140957	0.146412		0.130732	0.095506	0.096427	0.09382	0.094672	0.077794	0.081646						598	0.6885	0.660315	0.736049	0.710312	0.717914	0.684371	0.699588	0.67779	0.677516	0.657332	0.658432	0.658101	0.526836	0.536197
599	0.488123	0.443492	0.202687	0.205563	0.148293	0.146216		0.131425	0.096805	0.096986	0.094103	0.095583	0.078029	0.079169						599	0.693343	0.661296	0.735093	0.71683	0.712068	0.683948	0.710415	0.670843	0.674215	0.660936	0.661542	0.649332	0.52509	0.523788
																				600	0.691167	0.663256	0.736101	0.714379	0.709551	0.686122	0.709096	0.685338	0.681985	0.666567	0.663838	0.654263	0.526312	0.529947
																				601	0.696989	0.663004	0.740907	0.716022	0.70947	0.689653	0.718934	0.683232	0.676523	0.657302	0.66067	0.652668	0.526458	0.530251
																				602	0.693017	0.661436	0.736256	0.71683	0.713719	0.689145	0.704204	0.686295	0.674332	0.662515	0.653723	0.655355	0.532047	0.5283
																				603	0.689833	0.649195	0.739667	0.705275	0.713854	0.685558	0.705166	0.675274	0.680466	0.658672	0.66471	0.654853	0.525527	0.525769
																				604	0.690024	0.656366	0.732974	0.703228	0.712474	0.687478	0.707365	0.681044	0.672667	0.6618	0.657066	0.650129	0.526691	0.536471
																				605	0.696146	0.660371	0.745972	0.706029	0.716669	0.691771	0.707117	0.678911	0.671878	0.655336	0.658025	0.646467	0.530475	0.528148
																				606	0.692473	0.661156	0.737057	0.709073	0.713394	0.684569	0.705194	0.682275	0.677749	0.659953	0.65942	0.649981	0.530388	0.5401
																				607	0.6885	0.654237	0.737031	0.713382	0.712961	0.686631	0.702885	0.68099	0.670856	0.659179	0.65663	0.652904	0.528205	0.526471
																				608	0.691547	0.663929	0.744861	0.7098	0.715722	0.685755	0.708134	0.688046	0.674566	0.65614	0.6507	0.65689	0.529631	0.533117
																				609	0.69854	0.665805	0.741192	0.708373	0.707088	0.688269	0.705936	0.683424	0.673456	0.658434	0.65599	0.657747	0.52867	0.52827
																				610	0.688146	0.658719	0.739693	0.713463	0.710552	0.693014	0.70764	0.684709	0.671703	0.660579	0.656136	0.646645	0.521655	0.525404
																				611	0.687847	0.656422	0.739925	0.711739	0.715181	0.683355	0.704342	0.68326	0.669834	0.658345	0.661164	0.65004	0.528437	0.528574
																				612	0.69035	0.661212	0.744474	0.711147	0.707765	0.690387	0.707145	0.679567	0.674478	0.652417	0.659362	0.655562	0.529165	0.518879
																				613	0.688636	0.660735	0.737522	0.704629	0.714612	0.691235	0.707035	0.693297	0.679998	0.667162	0.650323	0.651369	0.524246	0.532569
																				614	0.695792	0.660931	0.735093	0.71551	0.713692	0.676943	0.700714	0.684764	0.678333	0.664213	0.661571	0.648652	0.521277	0.532203
																				615	0.684337	0.657122	0.739719	0.712628	0.712907	0.680333	0.701539	0.677516	0.679911	0.666835	0.658781	0.6532	0.528961	0.531928
																				616	0.692745	0.655273	0.743776	0.701397	0.717183	0.691348	0.700467	0.675547	0.683737	0.658881	0.660612	0.66253	0.522587	0.524245
																				617	0.702105	0.660483	0.737703	0.716506	0.716886	0.680756	0.707062	0.689523	0.682744	0.656647	0.661397	0.653761	0.521306	0.528148
																				618	0.682759	0.662836	0.734034	0.717072	0.712718	0.686885	0.698461	0.684354	0.674069	0.650033	0.662559	0.65444	0.530417	0.528879
																				619	0.699248	0.668914	0.738427	0.715025	0.717698	0.6881	0.711295	0.685694	0.679034	0.664034	0.664391	0.649184	0.527302	0.536807
																				620	0.699656	0.656086	0.741579	0.707295	0.719646	0.685727	0.705606	0.685092	0.676785	0.656498	0.651979	0.656034	0.525527	0.530282
																				621	0.697098	0.65729	0.744163	0.703067	0.722678	0.685868	0.706815	0.683588	0.683649	0.654979	0.659246	0.648062	0.520462	0.531898
																				622	0.692473	0.656702	0.730493	0.714486	0.720052	0.690274	0.705716	0.686651	0.672842	0.662247	0.661687	0.660877	0.527302	0.52952
																				623	0.694785	0.659951	0.74406	0.715645	0.705626	0.69211	0.704012	0.680908	0.680232	0.657362	0.656833	0.651044	0.517405	0.530221
																				624	0.694595	0.655329	0.74605	0.715214	0.717102	0.682112	0.696894	0.677954	0.677632	0.65188	0.659246	0.652078	0.522907	0.532782
																				625	0.685398	0.666197	0.739279	0.708938	0.716317	0.68262	0.704314	0.688647	0.671499	0.655991	0.657211	0.655975	0.519879	0.530465
																				626	0.689507	0.663396	0.739589	0.709154	0.718672	0.687563	0.704727	0.681072	0.679765	0.666298	0.660438	0.65131	0.532221	0.520434
																				627	0.68948	0.664293	0.743621	0.701666	0.713665	0.689342	0.703545	0.690534	0.673485	0.657957	0.647154	0.650424	0.527477	0.528026
																				628	0.694132	0.660119	0.740132	0.713274	0.716317	0.684739	0.696922	0.679157	0.679064	0.657987	0.651485	0.650276	0.531144	0.53141
																				629	0.691384	0.664321	0.733052	0.711416	0.712961	0.68649	0.707722	0.680197	0.673543	0.66472	0.660408	0.657835	0.525672	0.521806
																				630	0.693316	0.659027	0.734344	0.71691	0.720215	0.690415	0.704314	0.680935	0.67626	0.659983	0.655496	0.649893	0.524828	0.52708
																				631	0.68948	0.657402	0.742355	0.709208	0.723977	0.684287	0.702913	0.676586	0.674741	0.662336	0.652008	0.650276	0.523518	0.525251
																				632	0.694513	0.656198	0.732922	0.701855	0.707656	0.686603	0.703325	0.674918	0.669454	0.662009	0.654421	0.652845	0.522354	0.530861
																				633	0.693969	0.662612	0.730157	0.708507	0.710173	0.687196	0.706375	0.689987	0.673397	0.660281	0.659188	0.649893	0.529514	0.520068
																				634	0.694432	0.655581	0.739589	0.709558	0.710985	0.684654	0.70632	0.685283	0.673018	0.662843	0.657967	0.656359	0.527826	0.529672
																				635	0.69835	0.665945	0.735506	0.70708	0.714179	0.68149	0.699038	0.683615	0.684876	0.661026	0.65102	0.643426	0.519356	0.531776
																				636	0.68314	0.663564	0.75096	0.708076	0.71445	0.684061	0.705743	0.687964	0.68438	0.666537	0.655118	0.650719	0.523576	0.524763
																				637	0.693316	0.659475	0.740365	0.709612	0.710255	0.688551	0.708052	0.684217	0.678626	0.659864	0.656223	0.651015	0.52835	0.527263
																				638	0.690704	0.657766	0.740907	0.7105	0.718212	0.690105	0.700577	0.682466	0.67661	0.662545	0.655554	0.652579	0.524042	0.527751
																				639	0.680909	0.659867	0.737445	0.709719	0.715478	0.690048	0.692305	0.683451	0.672317	0.655872	0.663228	0.657688	0.52934	0.531166
																				640	0.685453	0.655637	0.733749	0.704063	0.714423	0.679768	0.706156	0.687116	0.679005	0.654681	0.661164	0.648209	0.51985	0.525282
																				641	0.689969	0.6518	0.742587	0.702501	0.727604	0.689201	0.70676	0.685721	0.680787	0.661473	0.651863	0.645936	0.52934	0.529703
																				642	0.684147	0.657038	0.741373	0.710473	0.716913	0.686659	0.700577	0.677133	0.683708	0.654323	0.656339	0.652963	0.525556	0.522355
																				643	0.691792	0.6618	0.741011	0.704575	0.716101	0.687535	0.709975	0.684053	0.681576	0.652715	0.65942	0.658898	0.529456	0.531532
																				644	0.685453	0.659279	0.746205	0.709746	0.715884	0.682055	0.700797	0.682166	0.678655	0.661622	0.658606	0.661054	0.528728	0.532874
																				645	0.687548	0.664293	0.745378	0.712736	0.706898	0.684117	0.700275	0.687116	0.672959	0.666269	0.655496	0.65255	0.524275	0.535648
																				646	0.689316	0.665497	0.737031	0.710662	0.715289	0.680558	0.698406	0.679513	0.677749	0.662664	0.653636	0.657215	0.526662	0.526532
																				647	0.694051	0.65771	0.738892	0.713113	0.721216	0.689314	0.706266	0.683971	0.680641	0.658672	0.656921	0.648652	0.524944	0.525099
																				648	0.698486	0.653369	0.739615	0.704844	0.720377	0.690161	0.704589	0.681673	0.67626	0.662009	0.661571	0.647383	0.522295	0.527904
																				649	0.691928	0.660175	0.734473	0.704252	0.715641	0.685162	0.704122	0.688018	0.683737	0.658315	0.659246	0.656713	0.52934	0.527263
																				650	0.695221	0.660259	0.73207	0.709423	0.717671	0.682959	0.702611	0.685721	0.67109	0.656945	0.652909	0.647087	0.5241	0.532081
																				651	0.687194	0.657122	0.740339	0.712897	0.714639	0.687139	0.701539	0.674344	0.674157	0.657481	0.656455	0.650335	0.52509	0.525739
																				652	0.69299	0.657402	0.738323	0.70778	0.717021	0.684851	0.709261	0.681455	0.677019	0.656379	0.652299	0.656536	0.526167	0.529764
																				653	0.683929	0.665077	0.733749	0.714109	0.712176	0.685558	0.695493	0.677735	0.682861	0.664928	0.659304	0.658367	0.519239	0.518787
																				654	0.694432	0.65617	0.737393	0.715483	0.718022	0.689003	0.70294	0.676313	0.674741	0.648663	0.653723	0.647973	0.519181	0.522202
																				655	0.697751	0.663676	0.743931	0.712709	0.711527	0.682818	0.70382	0.684572	0.680261	0.656289	0.656746	0.649922	0.531756	0.531898
																				656	0.692255	0.66362	0.733594	0.711847	0.716534	0.684569	0.701374	0.678036	0.677632	0.658315	0.658665	0.649774	0.520345	0.524641
																				657	0.686242	0.664993	0.747523	0.711201	0.714883	0.688749	0.701127	0.680279	0.670038	0.656438	0.658374	0.651133	0.523343	0.523086
																				658	0.689044	0.666674	0.740391	0.710285	0.717319	0.689342	0.705221	0.673797	0.675237	0.659655	0.65166	0.646231	0.528205	0.530892
																				659	0.693697	0.664349	0.7399	0.706218	0.723679	0.68327	0.700192	0.693105	0.668899	0.655098	0.664885	0.651694	0.523838	0.521409
																				660	0.6962	0.655665	0.735481	0.711605	0.718131	0.691235	0.711487	0.687827	0.668315	0.661532	0.662269	0.651605	0.532949	0.529306
																				661	0.690731	0.665693	0.742251	0.7206	0.733558	0.688156	0.70316	0.679732	0.670301	0.652119	0.663838	0.654085	0.527302	0.526471
																				662	0.685643	0.658439	0.741037	0.710473	0.713692	0.68697	0.703353	0.689878	0.676698	0.655247	0.657298	0.653081	0.523605	0.523361
																				663	0.699384	0.655441	0.73561	0.712466	0.716263	0.684484	0.70272	0.689358	0.680232	0.652417	0.655845	0.651989	0.525643	0.523086
																				664	0.685915	0.650596	0.74375	0.704817	0.72349	0.692731	0.695301	0.68006	0.675676	0.658315	0.650264	0.647146	0.522557	0.52955
																				665	0.69337	0.666898	0.737806	0.709154	0.710228	0.688749	0.705331	0.682084	0.686307	0.658792	0.65599	0.654263	0.51953	0.527019
																				666	0.697452	0.665525	0.742406	0.712628	0.717589	0.685303	0.704067	0.678419	0.677632	0.653668	0.653694	0.647353	0.522907	0.520556
																				667	0.699465	0.657402	0.738763	0.704925	0.717183	0.684795	0.704644	0.682494	0.670885	0.65897	0.655816	0.652373	0.528787	0.526928
																				668	0.69182	0.6625	0.74468	0.713355	0.706005	0.681293	0.704397	0.687745	0.678538	0.653072	0.660757	0.649863	0.526953	0.520342
																				669	0.695547	0.655918	0.740727	0.703417	0.717725	0.68793	0.698241	0.68047	0.678713	0.658821	0.659536	0.648859	0.518977	0.526196
																				670	0.693452	0.65785	0.739357	0.712278	0.709037	0.695386	0.715197	0.680908	0.682189	0.651046	0.658345	0.652284	0.526138	0.521501
																				671	0.687194	0.660539	0.737961	0.714433	0.71675	0.685106	0.704837	0.686104	0.676844	0.658702	0.645963	0.656654	0.522674	0.525647
																				672	0.688663	0.660175	0.743983	0.711901	0.711473	0.687648	0.703682	0.685393	0.680787	0.662932	0.659188	0.65128	0.528612	0.525678
																				673	0.68986	0.664013	0.742148	0.706191	0.723273	0.684597	0.708354	0.679513	0.679151	0.655604	0.656165	0.647737	0.525323	0.529367
																				674	0.689262	0.655105	0.733	0.706218	0.716236	0.675305	0.704424	0.680962	0.685285	0.662515	0.659449	0.652993	0.52736	0.525129
																				675	0.693098	0.661604	0.740391	0.712305	0.71177	0.694031	0.702391	0.677598	0.680787	0.648604	0.65195	0.649095	0.522528	0.526166
																				676	0.683657	0.656338	0.739641	0.710662	0.71131	0.693494	0.706458	0.678665	0.668666	0.65048	0.663896	0.651133	0.52605	0.532111
																				677	0.691656	0.655946	0.736101	0.710985	0.707765	0.682733	0.705798	0.686487	0.680378	0.653221	0.653171	0.650454	0.528845	0.530007
																				678	0.69952	0.664433	0.73132	0.713167	0.715695	0.683326	0.700632	0.688073	0.667147	0.66323	0.655322	0.648062	0.519414	0.524672
																				679	0.686432	0.664657	0.738608	0.713948	0.712961	0.688721	0.704534	0.67593	0.670564	0.65471	0.655293	0.647265	0.529485	0.530129
																				680	0.691493	0.654797	0.748091	0.708669	0.715938	0.692562	0.700302	0.678856	0.678304	0.65614	0.652968	0.640385	0.518104	0.533178
																				681	0.690241	0.653817	0.739331	0.709396	0.725817	0.685388	0.698214	0.688538	0.683357	0.656021	0.659943	0.649125	0.516037	0.527294
																				682	0.694078	0.662668	0.73915	0.713786	0.717725	0.685473	0.701319	0.675547	0.680057	0.664094	0.656281	0.648091	0.522936	0.524611
																				683	0.695846	0.658887	0.741114	0.710904	0.712041	0.688043	0.708931	0.673687	0.674186	0.6548	0.655177	0.648711	0.526836	0.526654
																				684	0.689316	0.661856	0.735972	0.71683	0.717968	0.679344	0.707172	0.676395	0.672726	0.659209	0.649509	0.658337	0.529602	0.527904
																				685	0.686786	0.657066	0.732044	0.698192	0.711283	0.680022	0.706953	0.669913	0.678742	0.656706	0.657967	0.656979	0.531406	0.527812
																				686	0.686133	0.658102	0.730829	0.70848	0.710796	0.686942	0.709563	0.685694	0.671674	0.653966	0.650991	0.653052	0.519559	0.522324
																				687	0.687956	0.661436	0.736127	0.711174	0.720106	0.686235	0.708739	0.674754	0.674186	0.649855	0.652067	0.653761	0.520607	0.525038
																				688	0.683494	0.655581	0.742148	0.699835	0.720215	0.687365	0.704672	0.684408	0.680407	0.669963	0.658548	0.648682	0.522441	0.52333
																				689	0.681126	0.65799	0.73853	0.702097	0.708955	0.688269	0.701786	0.686186	0.667935	0.664898	0.648317	0.640444	0.525614	0.514397
																				690	0.692173	0.656758	0.739202	0.713598	0.710471	0.692618	0.710827	0.677735	0.675267	0.65903	0.657327	0.64877	0.52477	0.532996
																				691	0.689643	0.659587	0.740804	0.700616	0.710661	0.689794	0.710553	0.677489	0.668636	0.657779	0.651398	0.651517	0.52314	0.530892
																				692	0.693262	0.665581	0.749332	0.707403	0.726738	0.677395	0.704122	0.685119	0.687505	0.661413	0.66035	0.649095	0.521713	0.528696
																				693	0.68918	0.660511	0.738556	0.711551	0.716696	0.688749	0.706595	0.683807	0.674186	0.658732	0.661716	0.645995	0.531028	0.522964
																				694	0.692881	0.664209	0.740132	0.711658	0.718374	0.682168	0.707777	0.682193	0.670506	0.655813	0.654799	0.652461	0.524188	0.528239
																				695	0.696282	0.659503	0.742251	0.712817	0.715099	0.686207	0.697801	0.688264	0.681459	0.651463	0.658781	0.652137	0.52867	0.527355
																				696	0.691847	0.659167	0.737858	0.704952	0.706249	0.682648	0.694586	0.682111	0.676727	0.661413	0.658548	0.654085	0.523052	0.529916
																				697	0.693942	0.663704	0.734395	0.715429	0.707061	0.691404	0.704397	0.682002	0.670593	0.657064	0.652125	0.650158	0.526342	0.527568
																				698	0.691303	0.666169	0.732948	0.702205	0.716453	0.679344	0.697691	0.677051	0.677749	0.650927	0.654188	0.648682	0.524741	0.530373
																				699	0.692554	0.661324	0.742225	0.716372	0.718293	0.687987	0.70327	0.685694	0.677954	0.660787	0.649189	0.652432	0.525614	0.526837
																				700	0.684228	0.657682	0.736514	0.704144	0.709984	0.686857	0.711652	0.673277	0.682802	0.656021	0.666076	0.654056	0.521568	0.522415
																				701	0.686623	0.660147	0.736721	0.710716	0.707981	0.691884	0.697362	0.684654	0.679005	0.656855	0.651572	0.64815	0.52477	0.527172
																				702	0.694078	0.654545	0.737445	0.715591	0.718428	0.683213	0.708162	0.684217	0.682744	0.661919	0.649102	0.649745	0.528641	0.531928
																				703	0.695438	0.657878	0.738633	0.704144	0.708955	0.681971	0.713053	0.680087	0.676581	0.653966	0.654276	0.653052	0.526138	0.528849
																				704	0.69318	0.663312	0.749048	0.714917	0.717995	0.691941	0.701704	0.683342	0.677486	0.660609	0.660641	0.654233	0.528961	0.519915
																				705	0.694078	0.661015	0.740804	0.705572	0.717319	0.688693	0.702528	0.679978	0.672726	0.657719	0.657734	0.644902	0.525847	0.527965
																				706	0.684391	0.653705	0.740003	0.718446	0.71786	0.686405	0.696702	0.682439	0.674215	0.658494	0.654915	0.6488	0.520083	0.527843
																				707	0.69503	0.662976	0.736333	0.718904	0.71537	0.676181	0.697252	0.677954	0.680086	0.65483	0.65942	0.651221	0.524508	0.522812
																				708	0.691874	0.656982	0.741295	0.703929	0.718022	0.685134	0.689639	0.681509	0.677837	0.653578	0.6532	0.647383	0.524595	0.531806
																				709	0.684936	0.662948	0.743207	0.70778	0.711743	0.691178	0.710003	0.67954	0.67921	0.652	0.659885	0.652579	0.52608	0.528361
																				710	0.683385	0.666954	0.736333	0.709719	0.715397	0.684343	0.716351	0.680251	0.672141	0.651404	0.65288	0.656388	0.526342	0.533178
																				711	0.690949	0.665665	0.73163	0.707888	0.707656	0.680615	0.704479	0.687499	0.680261	0.655396	0.653549	0.653259	0.528641	0.527568
																				712	0.686296	0.659027	0.752123	0.712413	0.716209	0.683213	0.710827	0.685502	0.678509	0.660877	0.660205	0.659577	0.527768	0.526379
																				713	0.698486	0.66334	0.738168	0.708804	0.712582	0.683552	0.705496	0.682576	0.674011	0.659536	0.663083	0.642245	0.528379	0.527141
																				714	0.693452	0.666085	0.736282	0.707565	0.714802	0.681632	0.702088	0.688155	0.680028	0.653638	0.659159	0.654794	0.526749	0.522172
																				715	0.694976	0.663929	0.743104	0.709127	0.716696	0.692844	0.700659	0.679048	0.66741	0.654055	0.658665	0.644371	0.523634	0.520769
																				716	0.686487	0.655329	0.736954	0.715618	0.705545	0.68488	0.68887	0.682002	0.675237	0.660609	0.661891	0.651103	0.524013	0.528453
																				717	0.680528	0.651156	0.734189	0.70541	0.70836	0.68858	0.705908	0.679458	0.67071	0.662754	0.658781	0.647855	0.527884	0.52022
																				718	0.693751	0.660007	0.736178	0.709127	0.716967	0.691235	0.701896	0.687307	0.681108	0.663498	0.658635	0.656684	0.524653	0.531776
																				719	0.695275	0.66813	0.740959	0.712386	0.710552	0.682874	0.695768	0.687198	0.673339	0.651493	0.657618	0.645936	0.513097	0.528513
																				720	0.69601	0.654237	0.742665	0.71217	0.716967	0.685812	0.705551	0.678556	0.677136	0.653936	0.657124	0.655385	0.521888	0.523574
																				721	0.697343	0.654657	0.744706	0.71446	0.718537	0.689483	0.709921	0.68099	0.674332	0.663081	0.651224	0.656802	0.52314	0.522781
																				722	0.695493	0.669951	0.732354	0.702151	0.710228	0.687732	0.705166	0.681974	0.675442	0.651463	0.651631	0.648387	0.522004	0.531288
																				723	0.69367	0.659895	0.744732	0.706676	0.712772	0.689088	0.70338	0.683068	0.66998	0.651612	0.656601	0.655296	0.520782	0.520037
																				724	0.686078	0.654209	0.734964	0.707511	0.714152	0.690613	0.694531	0.690999	0.677048	0.658017	0.655787	0.652845	0.520986	0.528026
																				725	0.684854	0.664825	0.736695	0.715833	0.712934	0.682818	0.702748	0.677544	0.680699	0.658732	0.65445	0.650454	0.52573	0.518177
																				726	0.698159	0.656982	0.738892	0.715375	0.714991	0.682733	0.709866	0.688319	0.668286	0.6548	0.650119	0.655562	0.52215	0.522842
																				727	0.694459	0.660175	0.735274	0.707699	0.708901	0.685897	0.703435	0.68542	0.666095	0.652715	0.655351	0.652225	0.523722	0.52019
																				728	0.695738	0.656534	0.731113	0.711335	0.707873	0.685162	0.70294	0.686624	0.67147	0.662068	0.654537	0.649568	0.524566	0.528331
																				729	0.700336	0.654881	0.739641	0.705841	0.712257	0.694793	0.702198	0.681755	0.670155	0.658613	0.649247	0.64945	0.522878	0.523818
																				730	0.690187	0.65673	0.739434	0.703094	0.720188	0.689879	0.705936	0.682959	0.669425	0.650748	0.654595	0.643101	0.527855	0.520617
																				731	0.684419	0.660315	0.733181	0.710446	0.704842	0.685727	0.709563	0.683916	0.674595	0.658792	0.650003	0.64319	0.522383	0.515799
																				732	0.687221	0.662248	0.734783	0.714379	0.712718	0.687393	0.699862	0.67995	0.683124	0.650272	0.656107	0.64756	0.520694	0.526654
																				733	0.692473	0.655357	0.735687	0.715887	0.713746	0.681773	0.698269	0.676668	0.67033	0.652387	0.656281	0.655385	0.52573	0.526623
																				734	0.689697	0.655806	0.741062	0.720412	0.719078	0.686716	0.705551	0.680634	0.674595	0.656081	0.653171	0.656772	0.525148	0.528849
																				735	0.692282	0.659111	0.73468	0.708211	0.708793	0.686631	0.707667	0.682111	0.676698	0.655038	0.639394	0.647412	0.523372	0.528148
																				736	0.691139	0.661436	0.735377	0.705841	0.71786	0.688015	0.702693	0.675657	0.670184	0.660847	0.656252	0.647973	0.522965	0.523757
																				737	0.690105	0.653173	0.741424	0.715591	0.720161	0.692449	0.70764	0.679075	0.676318	0.646935	0.661513	0.654676	0.521364	0.528087
																				738	0.680963	0.66278	0.735584	0.714217	0.713665	0.687111	0.708327	0.679513	0.668841	0.661979	0.651834	0.655768	0.517784	0.526837
																				739	0.687602	0.65757	0.740752	0.710312	0.721379	0.68841	0.700467	0.691929	0.677194	0.651791	0.658781	0.647589	0.517696	0.520921
																				740	0.686378	0.657094	0.728271	0.707565	0.71334	0.683778	0.70033	0.676942	0.677691	0.665315	0.651049	0.649774	0.518337	0.525952
																				741	0.689126	0.658495	0.746515	0.710258	0.705518	0.686292	0.69662	0.67995	0.673076	0.65623	0.649741	0.646024	0.523751	0.52766
																				742	0.697533	0.663312	0.742665	0.714029	0.715641	0.690613	0.705991	0.686049	0.675325	0.653668	0.654043	0.647914	0.521189	0.524458
																				743	0.706213	0.660931	0.745016	0.697518	0.704408	0.68423	0.703078	0.678227	0.670418	0.65337	0.656601	0.649184	0.516823	0.520403
																				744	0.690269	0.658354	0.73468	0.704252	0.713638	0.688919	0.71036	0.68408	0.683912	0.663975	0.65384	0.654263	0.52148	0.521318
																				745	0.684854	0.656954	0.736566	0.709504	0.707683	0.682338	0.701841	0.679021	0.679297	0.655276	0.654246	0.649715	0.525352	0.525739
																				746	0.692636	0.664769	0.734395	0.709935	0.714287	0.685925	0.699945	0.679185	0.677078	0.66043	0.655874	0.645493	0.526225	0.525404
																				747	0.687194	0.655581	0.747032	0.709558	0.710228	0.691715	0.69912	0.676559	0.680057	0.660609	0.651921	0.654144	0.522208	0.525495
																				748	0.690296	0.663564	0.734938	0.705976	0.725384	0.694285	0.70742	0.674234	0.675325	0.659149	0.656049	0.65382	0.521248	0.526074
																				749	0.693942	0.659755	0.740132	0.708777	0.715559	0.684343	0.703023	0.688264	0.669016	0.659089	0.657298	0.645375	0.522295	0.523727
																				750	0.691275	0.66278	0.74238	0.716345	0.71943	0.691009	0.709316	0.686077	0.671966	0.650838	0.668256	0.649302	0.519414	0.525891
																				751	0.688745	0.65813	0.735222	0.709827	0.713313	0.693805	0.694311	0.673113	0.668198	0.664481	0.657211	0.65757	0.517667	0.519031
																				752	0.696962	0.654825	0.730286	0.71446	0.711391	0.683213	0.696372	0.673086	0.675588	0.652357	0.648201	0.648711	0.523809	0.518879
																				753	0.701588	0.660007	0.732199	0.715402	0.712745	0.683326	0.69247	0.678474	0.671645	0.651165	0.649538	0.64567	0.526254	0.524458
																				754	0.696608	0.667458	0.744499	0.715941	0.714748	0.687365	0.705166	0.68408	0.682948	0.656021	0.650788	0.653495	0.518482	0.51769
																				755	0.696391	0.659531	0.734525	0.71042	0.713232	0.690811	0.707475	0.671144	0.680787	0.651106	0.655264	0.655562	0.517551	0.51836
																				756	0.688391	0.660763	0.734731	0.709369	0.718726	0.688495	0.699533	0.682439	0.681955	0.65617	0.655729	0.654558	0.517638	0.524641
																				757	0.6922	0.659251	0.740856	0.719631	0.71694	0.68649	0.700934	0.678528	0.671966	0.659268	0.658926	0.644017	0.521422	0.531623
																				758	0.694241	0.65743	0.730416	0.712359	0.714044	0.687337	0.70022	0.679485	0.676055	0.649199	0.647997	0.643662	0.524799	0.521867
																				759	0.691683	0.654825	0.738246	0.70743	0.717048	0.684484	0.706375	0.679677	0.676873	0.658762	0.654159	0.660168	0.52442	0.528392
																				760	0.687874	0.657654	0.729408	0.712493	0.718889	0.693494	0.693102	0.686514	0.674536	0.651285	0.643114	0.649833	0.521218	0.519732
																				761	0.688337	0.661828	0.739951	0.705087	0.712095	0.682874	0.704562	0.672539	0.682802	0.654234	0.660118	0.642895	0.524129	0.526867
																				762	0.694078	0.661744	0.746231	0.708346	0.715857	0.684315	0.704644	0.677981	0.67036	0.66615	0.654973	0.6488	0.522528	0.516348
																				763	0.696799	0.667682	0.738918	0.705383	0.715668	0.682225	0.699643	0.681154	0.673193	0.645893	0.659246	0.654026	0.51726	0.518482
																				764	0.688337	0.663816	0.729485	0.707376	0.714775	0.682931	0.70033	0.680415	0.680875	0.654979	0.653927	0.641064	0.525527	0.523757
																				765	0.691983	0.651716	0.727315	0.713894	0.71131	0.686744	0.705688	0.683096	0.681838	0.65483	0.652241	0.653052	0.5241	0.518818
																				766	0.701152	0.663648	0.738892	0.704683	0.714152	0.677565	0.700494	0.673496	0.672054	0.658017	0.652299	0.649213	0.520316	0.527812
																				767	0.697098	0.663368	0.740055	0.70638	0.714612	0.683891	0.697362	0.686159	0.669746	0.657481	0.656426	0.651871	0.523111	0.527324
																				768	0.698295	0.663816	0.743207	0.706676	0.710931	0.690613	0.702226	0.688018	0.682978	0.659209	0.652909	0.652609	0.526196	0.522415
																				769	0.68782	0.659867	0.737419	0.710824	0.711933	0.690528	0.705551	0.685256	0.671236	0.66463	0.653171	0.651457	0.520578	0.52766
																				770	0.689289	0.666646	0.735403	0.706622	0.704598	0.678779	0.700302	0.68367	0.681371	0.6604	0.653927	0.652786	0.520433	0.519671
																				771	0.69786	0.656814	0.736928	0.717261	0.711446	0.689116	0.69923	0.678036	0.675792	0.6632	0.652299	0.652137	0.526167	0.526013
																				772	0.700064	0.653005	0.740365	0.704602	0.720134	0.687506	0.700412	0.683178	0.674069	0.655008	0.650206	0.651989	0.527884	0.525891
																				773	0.701234	0.660315	0.744215	0.707241	0.712176	0.677988	0.702308	0.677243	0.68844	0.657332	0.657008	0.651517	0.524129	0.524092
																				774	0.693044	0.659111	0.738349	0.704656	0.715045	0.682564	0.694641	0.68501	0.681838	0.667073	0.655584	0.655591	0.522557	0.530617
																				775	0.691303	0.661912	0.747032	0.713625	0.714314	0.681406	0.702281	0.685912	0.677779	0.665077	0.657153	0.644519	0.521451	0.525556
																				776	0.692146	0.659223	0.744835	0.711605	0.713773	0.682592	0.706293	0.684983	0.677632	0.655336	0.645323	0.657363	0.523256	0.519824
																				777	0.695574	0.662668	0.742794	0.710312	0.719565	0.689681	0.701649	0.683369	0.673952	0.6618	0.663577	0.655326	0.511787	0.530831
																				778	0.689643	0.660399	0.747032	0.704979	0.713557	0.681632	0.708766	0.682248	0.678509	0.660698	0.649945	0.643633	0.520811	0.518635
																				779	0.693643	0.665105	0.746696	0.710527	0.720161	0.687083	0.701759	0.679978	0.676785	0.658732	0.655525	0.644696	0.519588	0.528574
																				780	0.68665	0.668326	0.744319	0.71182	0.719917	0.680897	0.708079	0.6881	0.674098	0.657094	0.644219	0.649184	0.521742	0.526593
																				781	0.68801	0.655049	0.740442	0.702986	0.713881	0.692844	0.699011	0.676313	0.677632	0.648335	0.662705	0.651339	0.515047	0.526867
																				782	0.692337	0.648327	0.74406	0.711497	0.719078	0.67796	0.699011	0.683725	0.680729	0.658345	0.651514	0.649391	0.527127	0.515281
																				783	0.686432	0.656058	0.744163	0.710016	0.71472	0.685784	0.695768	0.685885	0.67588	0.660817	0.649363	0.654115	0.522266	0.526044
																				784	0.695738	0.658242	0.741605	0.71753	0.718645	0.689116	0.695026	0.676641	0.680962	0.656677	0.655264	0.647206	0.520345	0.530465
																				785	0.682759	0.65715	0.740339	0.709558	0.723219	0.685727	0.709398	0.676805	0.668344	0.659894	0.653084	0.65007	0.516183	0.520617
																				786	0.697044	0.663929	0.737341	0.708238	0.719782	0.694087	0.707365	0.689905	0.67956	0.659	0.655729	0.654764	0.521248	0.525952
																				787	0.696445	0.659335	0.74344	0.717745	0.705653	0.691799	0.706018	0.678774	0.67404	0.665613	0.6473	0.652934	0.52736	0.518696
																				788	0.687657	0.665161	0.74114	0.714325	0.715776	0.682903	0.699972	0.675602	0.657888	0.661056	0.652183	0.646792	0.522674	0.514915
																				789	0.699493	0.655469	0.730106	0.714298	0.711391	0.68889	0.697004	0.677051	0.678947	0.654174	0.658897	0.651841	0.520491	0.532142
																				790	0.692853	0.664573	0.744474	0.717341	0.717671	0.685981	0.701704	0.683588	0.670593	0.653459	0.650729	0.64381	0.517405	0.524367
																				791	0.68986	0.653705	0.736514	0.714756	0.715505	0.689483	0.701621	0.677954	0.682189	0.656736	0.651485	0.646408	0.525934	0.526196
																				792	0.688282	0.65799	0.735016	0.712736	0.717129	0.678949	0.698049	0.686159	0.679122	0.657809	0.652532	0.650158	0.523169	0.529489
																				793	0.693044	0.659167	0.737419	0.705868	0.713151	0.684597	0.709371	0.67779	0.676318	0.662068	0.657095	0.640532	0.526342	0.517811
																				794	0.690976	0.655609	0.743104	0.716803	0.719267	0.695132	0.698241	0.675055	0.674303	0.653668	0.656775	0.650572	0.518657	0.522781
																				795	0.695493	0.665917	0.737961	0.699458	0.711743	0.68858	0.6964	0.676805	0.673543	0.659745	0.64512	0.648505	0.515426	0.51958
																				796	0.693887	0.660931	0.739098	0.710016	0.718807	0.681688	0.698818	0.681044	0.683503	0.650391	0.6532	0.650158	0.526895	0.515708
																				797	0.684963	0.663564	0.740882	0.701989	0.714856	0.689399	0.70338	0.686323	0.667906	0.657838	0.656339	0.643662	0.522325	0.522629
																				798	0.694949	0.660147	0.738142	0.709531	0.711824	0.688269	0.704424	0.676559	0.668461	0.662902	0.647125	0.647265	0.5117	0.521074
																				799	0.685262	0.66348	0.741295	0.711012	0.717616	0.692167	0.700247	0.684654	0.669892	0.655336	0.645817	0.64753	0.514698	0.524489
																				800	0.699384	0.657906	0.737806	0.719577	0.712988	0.68937	0.697911	0.678692	0.668373	0.658613	0.652183	0.65441	0.517987	0.527843
																				801	0.685589	0.653341	0.744732	0.716291	0.70928	0.679655	0.69563	0.679212	0.674945	0.653072	0.655235	0.646438	0.519035	0.521806
																				802	0.687657	0.65701	0.741502	0.711739	0.716696	0.690585	0.700137	0.68088	0.675237	0.650868	0.658897	0.648003	0.520811	0.52269
																				803	0.686595	0.654573	0.743414	0.70708	0.713313	0.679909	0.700742	0.681318	0.665453	0.65474	0.651572	0.640326	0.513155	0.522233
																				804	0.687793	0.666842	0.734163	0.710554	0.714396	0.686687	0.705579	0.683478	0.675676	0.656647	0.656572	0.647855	0.519414	0.529642
																				805	0.691275	0.661968	0.743569	0.706649	0.716209	0.688128	0.697032	0.687225	0.677165	0.657332	0.650032	0.649745	0.52116	0.524397
																				806	0.690541	0.659531	0.74008	0.71244	0.71805	0.683298	0.704754	0.679677	0.671791	0.654561	0.655932	0.638466	0.522499	0.515464
																				807	0.68635	0.665217	0.735196	0.709531	0.721893	0.682479	0.709234	0.679868	0.680787	0.662158	0.641109	0.647708	0.518278	0.51894
																				808	0.688718	0.652864	0.744241	0.71384	0.712636	0.69002	0.698296	0.683396	0.669074	0.659655	0.652444	0.641802	0.522033	0.519793
																				809	0.68616	0.654013	0.744603	0.713005	0.725141	0.684145	0.702418	0.681755	0.67366	0.656885	0.649247	0.644991	0.52052	0.521745
																				810	0.689398	0.659195	0.742871	0.703201	0.70771	0.678271	0.703682	0.679403	0.676581	0.652149	0.653781	0.646674	0.519588	0.519915
																				811	0.69835	0.661352	0.741295	0.711847	0.70901	0.68841	0.701511	0.678337	0.676961	0.652595	0.656339	0.648446	0.517725	0.525007
																				812	0.688663	0.66222	0.735145	0.710635	0.71675	0.688777	0.705414	0.680689	0.677749	0.654472	0.646922	0.641713	0.520753	0.517872
																				813	0.692146	0.660035	0.737393	0.710985	0.715965	0.69115	0.704534	0.679157	0.672988	0.656677	0.65974	0.648564	0.521335	0.523269
																				814	0.685616	0.656366	0.737109	0.70436	0.708198	0.674006	0.704782	0.684682	0.671849	0.65048	0.661804	0.651635	0.514931	0.52641
																				815	0.684092	0.653481	0.742535	0.709827	0.708901	0.682987	0.70316	0.685858	0.680232	0.648335	0.658868	0.643337	0.514436	0.521104
																				816	0.688228	0.66152	0.742768	0.711982	0.70974	0.68536	0.697059	0.678337	0.6755	0.658643	0.649828	0.638111	0.516299	0.522629
																				817	0.695955	0.658242	0.748169	0.708938	0.717265	0.686772	0.710992	0.671828	0.674011	0.665464	0.652764	0.638938	0.526749	0.526349
																				818	0.693452	0.663732	0.74207	0.716345	0.718564	0.689116	0.702995	0.685557	0.671148	0.658851	0.651224	0.648121	0.522121	0.5308
																				819	0.695466	0.654489	0.732431	0.706137	0.716588	0.682055	0.702446	0.678774	0.682043	0.653281	0.658723	0.655296	0.523023	0.520647
																				820	0.686432	0.664097	0.742535	0.710931	0.717508	0.689455	0.701264	0.672594	0.675383	0.662039	0.654653	0.651103	0.518075	0.523544
																				821	0.689534	0.655217	0.736566	0.72025	0.711608	0.685106	0.697939	0.683287	0.675734	0.651851	0.647736	0.652579	0.519647	0.524275
																				822	0.693071	0.655217	0.7376	0.702501	0.713665	0.685558	0.695465	0.68233	0.682686	0.648663	0.658083	0.642599	0.520141	0.522111
																				823	0.68665	0.660259	0.736566	0.707565	0.711418	0.683919	0.702033	0.684627	0.678801	0.653727	0.64977	0.647648	0.520316	0.514762
																				824	0.685398	0.653509	0.736075	0.713409	0.717075	0.69259	0.712311	0.678255	0.675646	0.651344	0.644713	0.654056	0.522994	0.519275
																				825	0.690894	0.659279	0.738142	0.70778	0.718401	0.688043	0.704314	0.680142	0.671411	0.647889	0.651485	0.649833	0.516357	0.524519
																				826	0.685425	0.663144	0.737135	0.712197	0.715126	0.686603	0.698159	0.678282	0.67737	0.643361	0.653345	0.652255	0.515426	0.520007
																				827	0.693398	0.654041	0.738117	0.705814	0.717752	0.685755	0.699698	0.687034	0.672696	0.661532	0.648695	0.660729	0.521742	0.526196
																				828	0.694758	0.650484	0.75021	0.71454	0.715045	0.68632	0.712641	0.68408	0.674975	0.663558	0.649538	0.64818	0.519385	0.521043
																				829	0.69835	0.66743	0.741218	0.710689	0.719213	0.686631	0.698983	0.684217	0.677282	0.657511	0.65227	0.651517	0.529107	0.515799
																				830	0.694676	0.656674	0.734576	0.705168	0.714748	0.689201	0.701841	0.678583	0.680991	0.650599	0.651427	0.634893	0.521655	0.521135
																				831	0.692935	0.661744	0.741786	0.701047	0.718483	0.692477	0.705276	0.685885	0.672346	0.665166	0.653723	0.652373	0.519385	0.520921
																				832	0.691058	0.658803	0.739383	0.70444	0.716507	0.682846	0.704287	0.684545	0.680612	0.663528	0.652415	0.648209	0.521044	0.517019
																				833	0.69454	0.659615	0.735145	0.711443	0.71085	0.682677	0.704754	0.676532	0.672346	0.654323	0.652125	0.65441	0.519152	0.531197
																				834	0.695493	0.660315	0.748014	0.709854	0.714666	0.689342	0.696867	0.683943	0.669074	0.657243	0.655961	0.648948	0.51921	0.523147
																				835	0.695057	0.660511	0.738401	0.708238	0.722759	0.68166	0.71506	0.679075	0.67442	0.649348	0.65195	0.651133	0.522033	0.514153
																				836	0.695547	0.665917	0.737677	0.704925	0.723408	0.689653	0.708959	0.675875	0.675792	0.662366	0.648026	0.652432	0.521568	0.518818
																				837	0.69103	0.65292	0.734137	0.711254	0.71353	0.687196	0.698378	0.666741	0.672141	0.658375	0.654566	0.643278	0.516998	0.520129
																				838	0.69152	0.657934	0.742613	0.701343	0.720079	0.692449	0.695081	0.679513	0.666066	0.66049	0.652444	0.651664	0.522295	0.515464
																				839	0.696064	0.664125	0.733336	0.702501	0.713205	0.681236	0.694449	0.681072	0.674536	0.658792	0.658606	0.651664	0.51659	0.5165
																				840	0.687004	0.656786	0.740856	0.708238	0.712636	0.679655	0.701209	0.672511	0.674566	0.656289	0.65227	0.654351	0.523984	0.52019
																				841	0.69552	0.655133	0.726514	0.709208	0.712095	0.690754	0.703325	0.686268	0.675938	0.654353	0.650759	0.653465	0.520927	0.519062
																				842	0.697261	0.657346	0.739848	0.715672	0.707683	0.684823	0.705688	0.690015	0.671499	0.661651	0.654857	0.649095	0.522208	0.518482
																				843	0.693262	0.650764	0.74238	0.710904	0.719024	0.689116	0.704177	0.678419	0.683912	0.665524	0.647561	0.648003	0.516852	0.523483
																				844	0.688337	0.655245	0.736204	0.708992	0.716669	0.685445	0.692745	0.676997	0.669922	0.659328	0.652851	0.649774	0.515135	0.519397
																				845	0.691085	0.66334	0.738375	0.710581	0.713097	0.68632	0.699148	0.677598	0.677311	0.646608	0.653752	0.650778	0.525643	0.525434
																				846	0.692527	0.656002	0.733232	0.711039	0.722272	0.692534	0.700055	0.680415	0.681342	0.661919	0.64698	0.649715	0.516532	0.518025
																				847	0.696119	0.658102	0.741993	0.716264	0.723896	0.693268	0.701676	0.680908	0.676493	0.662128	0.654944	0.648357	0.516328	0.517659
																				848	0.692799	0.65631	0.737031	0.713705	0.707981	0.688523	0.695053	0.682658	0.672813	0.660251	0.648695	0.641212	0.524508	0.519336
																				849	0.691928	0.65194	0.735119	0.700885	0.717373	0.685303	0.69967	0.676231	0.67515	0.660936	0.642707	0.653879	0.52445	0.527202
																				850	0.700799	0.650344	0.737315	0.718311	0.717346	0.688608	0.703078	0.682767	0.682627	0.657243	0.650788	0.644076	0.524915	0.526898
																				851	0.698622	0.666477	0.745636	0.712547	0.716994	0.687506	0.704177	0.671445	0.667585	0.652476	0.654072	0.654764	0.51333	0.516622
																				852	0.694432	0.670455	0.737393	0.715618	0.712961	0.692449	0.704314	0.679376	0.679093	0.667311	0.64884	0.641123	0.51234	0.524306
																				853	0.691139	0.659923	0.739951	0.708615	0.715424	0.680954	0.703545	0.67738	0.670184	0.657809	0.655584	0.645729	0.516765	0.526135
																				854	0.679711	0.655441	0.745042	0.706972	0.711012	0.685049	0.697856	0.681126	0.673602	0.660758	0.660263	0.651192	0.51889	0.521409
																				855	0.696309	0.659699	0.743207	0.704413	0.705626	0.684428	0.697719	0.678911	0.675296	0.653727	0.657647	0.637845	0.516503	0.515952
																				856	0.6962	0.661464	0.738582	0.704521	0.71242	0.685897	0.696949	0.681126	0.667848	0.661353	0.647794	0.645404	0.516008	0.523117
																				857	0.688037	0.663032	0.736747	0.703982	0.712528	0.678412	0.708931	0.687936	0.671557	0.659804	0.659827	0.652225	0.516503	0.520098
																				858	0.693479	0.657794	0.736488	0.715294	0.710552	0.684428	0.699203	0.68222	0.67477	0.656885	0.65259	0.649863	0.521131	0.521897
																				859	0.69103	0.658214	0.738711	0.707026	0.72054	0.680078	0.703353	0.675328	0.671645	0.654889	0.65445	0.65444	0.516357	0.516348
																				860	0.693452	0.662668	0.742432	0.709881	0.708766	0.681999	0.704452	0.68181	0.670827	0.653161	0.647619	0.64508	0.514087	0.515464
																				861	0.702077	0.658943	0.744034	0.711874	0.714287	0.680389	0.712174	0.680853	0.678596	0.658821	0.648637	0.652255	0.517463	0.521684
																				862	0.693534	0.657038	0.73499	0.707565	0.720106	0.680248	0.697636	0.680771	0.6722	0.659566	0.654479	0.650955	0.520782	0.517994
																				863	0.688636	0.658242	0.735248	0.714379	0.713827	0.6807	0.700742	0.679622	0.677691	0.659149	0.65288	0.653879	0.518366	0.522324
																				864	0.69065	0.660903	0.739719	0.714513	0.719132	0.6905	0.697417	0.677598	0.666066	0.64905	0.648753	0.651871	0.529049	0.524336
																				865	0.686024	0.65687	0.746851	0.708103	0.713854	0.686772	0.706211	0.682877	0.671937	0.654085	0.650759	0.645641	0.527943	0.517171
																				866	0.688745	0.650428	0.737135	0.717153	0.712285	0.679175	0.697279	0.681728	0.672784	0.654264	0.648143	0.645139	0.521859	0.513147
																				867	0.684092	0.659615	0.745662	0.712978	0.707386	0.689907	0.698378	0.683314	0.675383	0.651106	0.65756	0.644637	0.518453	0.517872
																				868	0.68752	0.668046	0.746851	0.713975	0.716344	0.691178	0.700522	0.683998	0.663934	0.658702	0.64323	0.647412	0.524711	0.518299
																				869	0.687847	0.657374	0.737109	0.705221	0.71104	0.683242	0.706485	0.681537	0.674244	0.653608	0.651078	0.642629	0.521713	0.517141
																				870	0.700826	0.660679	0.738194	0.710931	0.718212	0.679655	0.697307	0.681591	0.673923	0.655008	0.651689	0.643485	0.521888	0.516714
																				871	0.68548	0.656758	0.745094	0.702016	0.711879	0.688438	0.70753	0.684053	0.671732	0.656557	0.651747	0.647885	0.521364	0.52208
																				872	0.693833	0.662192	0.734654	0.710877	0.720242	0.682366	0.700934	0.678856	0.678626	0.658136	0.651747	0.65317	0.517667	0.52644
																				873	0.691167	0.660399	0.738013	0.708507	0.718889	0.67474	0.709343	0.688347	0.677136	0.6618	0.650555	0.64505	0.512253	0.516104
																				874	0.688364	0.669222	0.747807	0.710527	0.718428	0.678723	0.69258	0.682822	0.671031	0.650778	0.655613	0.637255	0.514902	0.528117
																				875	0.68869	0.664349	0.746127	0.704467	0.7043	0.685049	0.7	0.676532	0.665891	0.664988	0.658025	0.647412	0.521218	0.521013
																				876	0.689561	0.661688	0.741683	0.708211	0.711473	0.677113	0.702006	0.684654	0.669162	0.657004	0.649305	0.655414	0.515106	0.521348
																				877	0.68314	0.659895	0.73853	0.710581	0.724139	0.685558	0.69923	0.675957	0.679005	0.66046	0.648462	0.640001	0.513039	0.521013
																				878	0.693779	0.659251	0.744887	0.711551	0.718428	0.690528	0.700714	0.681701	0.675559	0.659149	0.652851	0.644371	0.525468	0.518848
																				879	0.695085	0.662164	0.74008	0.704225	0.724762	0.687026	0.701127	0.684518	0.66627	0.656915	0.649015	0.647973	0.516474	0.5258
																				880	0.696636	0.66124	0.740416	0.714783	0.718266	0.68858	0.696675	0.669612	0.667264	0.652595	0.646718	0.649597	0.527448	0.527416
																				881	0.689316	0.66306	0.736954	0.711201	0.713205	0.681095	0.692992	0.683834	0.68178	0.660668	0.654973	0.644076	0.514465	0.526379
																				882	0.682786	0.654489	0.743104	0.708049	0.710309	0.696431	0.697307	0.680497	0.670301	0.656677	0.649858	0.637137	0.517784	0.523208
																				883	0.691493	0.655245	0.742122	0.70708	0.712176	0.688297	0.701676	0.678556	0.674332	0.654561	0.64759	0.647176	0.519763	0.520342
																				884	0.696853	0.662304	0.733129	0.707753	0.715289	0.68937	0.699175	0.678145	0.669688	0.652834	0.652096	0.65568	0.522208	0.520617
																				885	0.694078	0.659671	0.742174	0.706406	0.713638	0.682507	0.700687	0.673551	0.675062	0.657183	0.655235	0.64254	0.516765	0.516317
																				886	0.700581	0.655722	0.743207	0.710716	0.711906	0.685868	0.702198	0.682302	0.683445	0.652119	0.647939	0.642009	0.516765	0.51961
																				887	0.689534	0.661548	0.740701	0.720008	0.71989	0.686744	0.707777	0.681564	0.673251	0.65617	0.646399	0.64629	0.517493	0.530129
																				888	0.69367	0.655161	0.73561	0.704063	0.714179	0.686913	0.711075	0.680388	0.671061	0.654025	0.647852	0.65004	0.519996	0.523727
																				889	0.692527	0.650792	0.737781	0.704871	0.706655	0.676548	0.702061	0.686596	0.664752	0.664958	0.658199	0.639292	0.519763	0.517415
																				890	0.68986	0.653201	0.741631	0.699296	0.713232	0.68841	0.70349	0.67913	0.673806	0.664958	0.651049	0.644637	0.515921	0.526074
																				891	0.686704	0.650792	0.733336	0.71279	0.714775	0.684682	0.706238	0.68006	0.669717	0.651612	0.639684	0.642599	0.514436	0.520647
																				892	0.6965	0.664293	0.7353	0.704602	0.708983	0.687309	0.699643	0.673797	0.680699	0.660013	0.655438	0.648918	0.523576	0.516653
																				893	0.688636	0.668382	0.736204	0.711443	0.716967	0.687026	0.699478	0.682002	0.670915	0.6618	0.648724	0.635779	0.518744	0.525647
																				894	0.690269	0.655974	0.743724	0.706353	0.719051	0.69002	0.709921	0.678118	0.671703	0.652536	0.656281	0.650513	0.519676	0.522355
																				895	0.696527	0.654181	0.736902	0.712224	0.709551	0.689145	0.702143	0.681619	0.675529	0.657153	0.646021	0.653229	0.517143	0.524763
																				896	0.68948	0.653033	0.739822	0.709181	0.711067	0.685981	0.704617	0.681783	0.673514	0.657481	0.644306	0.65193	0.521655	0.519549
																				897	0.692853	0.659531	0.743776	0.714271	0.711879	0.685501	0.699725	0.679677	0.676756	0.659626	0.646573	0.641212	0.52148	0.520495
																				898	0.686623	0.670007	0.741657	0.703848	0.718212	0.688721	0.703435	0.682877	0.669337	0.654681	0.648404	0.651103	0.51528	0.515494
																				899	0.687901	0.653817	0.732561	0.707645	0.713746	0.686942	0.700247	0.670788	0.67071	0.657183	0.651601	0.646792	0.527826	0.529001
																				900	0.690976	0.662444	0.733749	0.708373	0.716344	0.687817	0.704617	0.677352	0.673806	0.65623	0.654537	0.64316	0.524828	0.520251
																				901	0.694214	0.650035	0.735636	0.710366	0.718212	0.684258	0.709481	0.684709	0.672171	0.653698	0.649887	0.652225	0.522441	0.527202
																				902	0.684854	0.653929	0.740416	0.717638	0.713692	0.674966	0.701731	0.680689	0.668315	0.64905	0.655322	0.649893	0.518046	0.529642
																				903	0.689017	0.665161	0.742587	0.703309	0.709551	0.690528	0.70382	0.68821	0.666008	0.648365	0.64823	0.646408	0.519297	0.527019
																				904	0.687167	0.649839	0.745197	0.711685	0.706844	0.700696	0.708272	0.681947	0.67033	0.654919	0.64076	0.651369	0.519152	0.516043
																				905	0.691248	0.658382	0.733594	0.702447	0.713773	0.684739	0.694943	0.686405	0.666124	0.659626	0.654276	0.639469	0.515659	0.51525
																				906	0.689561	0.655161	0.736075	0.721247	0.721703	0.682084	0.697279	0.685694	0.672112	0.653936	0.646922	0.647353	0.523867	0.528483
																				907	0.690459	0.654797	0.743285	0.715402	0.719105	0.681123	0.705771	0.686487	0.669396	0.667133	0.646311	0.642156	0.521655	0.522355
																				908	0.688799	0.659111	0.736928	0.709854	0.71491	0.680784	0.707695	0.674973	0.672521	0.655842	0.645352	0.643072	0.515251	0.519245
																				909	0.695765	0.658495	0.736385	0.707376	0.715153	0.687252	0.697856	0.680771	0.678713	0.6618	0.646573	0.639765	0.517842	0.520281
																				910	0.690568	0.653873	0.745016	0.707861	0.720621	0.684795	0.705221	0.680826	0.678626	0.655872	0.654363	0.651487	0.520782	0.526013
																				911	0.684772	0.654209	0.741347	0.70743	0.716047	0.687845	0.703682	0.679075	0.665482	0.663022	0.646253	0.638111	0.521626	0.524672
																				912	0.688364	0.660007	0.742665	0.705356	0.712799	0.678017	0.699423	0.682002	0.671762	0.657183	0.652677	0.647353	0.520025	0.5208
																				913	0.686214	0.653425	0.738943	0.706918	0.710092	0.695104	0.697966	0.681591	0.686278	0.652804	0.649858	0.649302	0.52346	0.515464
																				914	0.690922	0.660175	0.739512	0.701505	0.710904	0.683016	0.699615	0.681181	0.669454	0.657064	0.646108	0.645021	0.523867	0.521104
																				915	0.690513	0.661099	0.743492	0.713005	0.713557	0.675927	0.697994	0.690343	0.675004	0.66326	0.650933	0.652491	0.516736	0.5208
																				916	0.699601	0.659643	0.735662	0.711281	0.705681	0.68649	0.700714	0.685065	0.664138	0.656111	0.655206	0.649184	0.521277	0.521623
																				917	0.692554	0.656758	0.738608	0.703552	0.714964	0.681236	0.69302	0.678829	0.679093	0.655545	0.649887	0.643337	0.515513	0.515342
																				918	0.687466	0.656786	0.738995	0.705545	0.712555	0.684936	0.701182	0.682439	0.675471	0.655515	0.652183	0.646585	0.524217	0.523788
																				919	0.68314	0.65575	0.736333	0.7098	0.713557	0.686518	0.702611	0.687581	0.67109	0.657213	0.637911	0.651251	0.519559	0.518086
																				920	0.690051	0.659867	0.740236	0.714217	0.707602	0.68841	0.697279	0.682029	0.673835	0.655366	0.661106	0.643633	0.518453	0.516104
																				921	0.690704	0.65138	0.733801	0.714298	0.716669	0.689257	0.698131	0.688976	0.674303	0.651285	0.657967	0.647767	0.519705	0.52086
																				922	0.688201	0.667654	0.737806	0.714621	0.721703	0.685473	0.699478	0.680579	0.668666	0.658911	0.655496	0.639499	0.520811	0.519824
																				923	0.683956	0.656114	0.739228	0.712089	0.717995	0.683552	0.700165	0.682084	0.67033	0.665941	0.655467	0.641743	0.520636	0.519123
																				924	0.690296	0.660259	0.7399	0.706891	0.713069	0.687337	0.699753	0.683834	0.678158	0.65331	0.650323	0.649332	0.522237	0.519427
																				925	0.698459	0.660063	0.737626	0.699485	0.713475	0.688664	0.694833	0.682494	0.680553	0.660043	0.651485	0.647973	0.519996	0.522842
																				926	0.690513	0.663704	0.745791	0.712709	0.711635	0.684343	0.702913	0.679075	0.6755	0.643093	0.648608	0.648269	0.513272	0.516653
																				927	0.693615	0.661156	0.740468	0.714837	0.714558	0.69163	0.709975	0.6846	0.675004	0.66049	0.647881	0.651044	0.523751	0.518238
																				928	0.67963	0.661632	0.738685	0.700158	0.719619	0.689879	0.699698	0.67511	0.670301	0.652417	0.650293	0.646408	0.516998	0.516439
																				929	0.689724	0.650175	0.740003	0.70848	0.719105	0.679005	0.703078	0.681755	0.681576	0.658196	0.653113	0.654883	0.521364	0.520434
																				930	0.688473	0.662164	0.727702	0.709046	0.716236	0.684117	0.704369	0.680552	0.665365	0.654144	0.651195	0.653583	0.516823	0.522385
																				931	0.689534	0.653117	0.740313	0.711416	0.716344	0.688015	0.70371	0.683478	0.668666	0.660966	0.646224	0.64508	0.514582	0.521409
																				932	0.694568	0.656646	0.743802	0.708965	0.715857	0.685529	0.705276	0.678911	0.670126	0.658136	0.64977	0.646822	0.523169	0.52272
																				933	0.691167	0.657654	0.741347	0.702555	0.717481	0.676972	0.699148	0.672976	0.682452	0.6548	0.657647	0.643426	0.513214	0.510067
																				934	0.692717	0.654853	0.741605	0.71279	0.716859	0.685049	0.696152	0.679103	0.684993	0.6548	0.650293	0.646349	0.518657	0.514823
																				935	0.68216	0.656534	0.74021	0.70813	0.72349	0.684851	0.705029	0.682795	0.688469	0.655038	0.649509	0.644755	0.516124	0.519976
																				936	0.686378	0.657934	0.736721	0.710608	0.712988	0.690246	0.695081	0.678638	0.674157	0.656945	0.647823	0.646526	0.512311	0.518177
																				937	0.687493	0.659307	0.740468	0.713409	0.702974	0.691771	0.702308	0.679896	0.680261	0.657987	0.641632	0.638288	0.524682	0.520434
																				938	0.694921	0.661184	0.738556	0.714567	0.711824	0.689483	0.696098	0.679704	0.674945	0.653698	0.654537	0.64446	0.521422	0.516196
																				939	0.690377	0.655217	0.738943	0.704844	0.714369	0.684626	0.709618	0.679841	0.679443	0.659745	0.644916	0.64567	0.521073	0.52394
																				940	0.689289	0.660175	0.74313	0.711632	0.702622	0.686659	0.698406	0.683889	0.674858	0.65331	0.659391	0.647324	0.520287	0.515037
																				941	0.689344	0.663396	0.737367	0.710635	0.714937	0.685784	0.698021	0.683807	0.667234	0.655872	0.647038	0.645818	0.518773	0.522812
																				942	0.699411	0.65589	0.740287	0.705841	0.717589	0.681971	0.707008	0.682603	0.67109	0.654025	0.658577	0.650158	0.517725	0.516257
																				943	0.689017	0.659223	0.737005	0.710339	0.70901	0.684343	0.704507	0.681974	0.688819	0.656647	0.640324	0.641891	0.51691	0.516653
																				944	0.692337	0.662108	0.739667	0.714648	0.714883	0.68214	0.69684	0.682275	0.672375	0.65337	0.647329	0.649095	0.518191	0.521806
																				945	0.697533	0.66138	0.743983	0.705545	0.70993	0.692957	0.704864	0.680169	0.660283	0.654919	0.646021	0.651015	0.522936	0.517049
																				946	0.70069	0.656002	0.737936	0.714136	0.711364	0.688806	0.703765	0.672867	0.674361	0.656915	0.646457	0.642688	0.514494	0.521531
																				947	0.690459	0.665301	0.741683	0.712844	0.70679	0.687196	0.701319	0.683615	0.678363	0.654859	0.644277	0.643928	0.521539	0.524702
																				948	0.695765	0.665469	0.74481	0.712547	0.717725	0.682903	0.703545	0.686952	0.682686	0.660728	0.646137	0.646704	0.521568	0.517903
																				949	0.693126	0.660287	0.742251	0.71252	0.71334	0.683919	0.69607	0.688155	0.666679	0.648127	0.649102	0.6457	0.516561	0.518726
																				950	0.683521	0.653705	0.741993	0.710042	0.719267	0.683016	0.700989	0.678009	0.668315	0.654532	0.649044	0.643987	0.522878	0.517751
																				951	0.683983	0.655273	0.740675	0.710204	0.719646	0.678638	0.696125	0.675602	0.666913	0.654025	0.649218	0.640916	0.521684	0.517415
																				952	0.692473	0.662108	0.742742	0.708076	0.71039	0.690274	0.707365	0.683205	0.671674	0.659	0.65134	0.643072	0.516707	0.516074
																				953	0.696309	0.658747	0.733878	0.708884	0.717779	0.6844	0.691371	0.677298	0.664547	0.654472	0.647823	0.644548	0.518628	0.51894
																				954	0.695166	0.643957	0.73561	0.705572	0.706303	0.686857	0.703407	0.675985	0.672112	0.651285	0.648724	0.642717	0.516445	0.517842
																				955	0.68967	0.665357	0.738427	0.705895	0.71832	0.683891	0.705551	0.683123	0.668958	0.652029	0.652648	0.647353	0.515775	0.519336
																				956	0.694214	0.661828	0.743724	0.710123	0.713421	0.697872	0.702171	0.678337	0.672988	0.657332	0.653927	0.637403	0.514669	0.519519
																				957	0.690786	0.651016	0.750882	0.712951	0.722055	0.686292	0.709151	0.681427	0.67147	0.659	0.645556	0.649893	0.519938	0.514031
																				958	0.683657	0.671575	0.745301	0.702932	0.714017	0.687563	0.704232	0.6846	0.670476	0.656766	0.65663	0.646645	0.51365	0.52144
																				959	0.686133	0.658551	0.732974	0.70611	0.71675	0.688128	0.700137	0.66696	0.665745	0.653787	0.659275	0.644371	0.513126	0.527629
																				960	0.698595	0.659671	0.747032	0.70444	0.71334	0.687337	0.70753	0.679321	0.667526	0.658464	0.644044	0.644961	0.511758	0.522111
																				961	0.694023	0.654181	0.742355	0.718311	0.716696	0.687309	0.700522	0.680087	0.668169	0.659089	0.656107	0.646645	0.526138	0.526013
																				962	0.695983	0.655609	0.729615	0.705733	0.714179	0.697505	0.704699	0.680579	0.67515	0.658285	0.64355	0.646113	0.51464	0.519458
																				963	0.701316	0.654013	0.732767	0.704198	0.70771	0.685614	0.693679	0.689003	0.664372	0.663349	0.651514	0.648918	0.509429	0.524733
																				964	0.695983	0.659111	0.741631	0.706541	0.725168	0.687563	0.706403	0.683642	0.670681	0.660817	0.65352	0.648977	0.51563	0.516257
																				965	0.697207	0.661492	0.73685	0.72052	0.717968	0.685614	0.695301	0.681208	0.668578	0.651672	0.648026	0.645847	0.51691	0.513299
																				966	0.692745	0.657794	0.73747	0.705033	0.713665	0.685332	0.701649	0.678419	0.681459	0.660043	0.655525	0.650365	0.516357	0.517293
																				967	0.691194	0.663116	0.736592	0.711658	0.715965	0.676237	0.708299	0.684764	0.666183	0.6562	0.644538	0.647885	0.509517	0.519366
																				968	0.687276	0.645582	0.742949	0.713759	0.716344	0.683016	0.700549	0.687608	0.671002	0.657689	0.643492	0.644902	0.516678	0.518116
																				969	0.694078	0.654825	0.743104	0.706541	0.709767	0.683891	0.702171	0.680197	0.667935	0.660817	0.65288	0.651605	0.518744	0.515586
																				970	0.692309	0.651772	0.749099	0.70638	0.714044	0.683976	0.705221	0.684518	0.67147	0.659596	0.656572	0.645877	0.513476	0.523269
																				971	0.697615	0.662892	0.740365	0.701424	0.717995	0.680926	0.700604	0.680005	0.67366	0.659924	0.660583	0.642422	0.51726	0.526715
																				972	0.688609	0.661128	0.733698	0.704548	0.717021	0.682338	0.700494	0.677215	0.673456	0.661175	0.649916	0.63882	0.515339	0.524672
																				973	0.692745	0.658551	0.743337	0.709369	0.711229	0.684117	0.69967	0.679267	0.663233	0.647293	0.653927	0.652934	0.511205	0.515647
																				974	0.69484	0.661856	0.735791	0.699377	0.717887	0.688438	0.708217	0.673961	0.671265	0.653727	0.651689	0.640621	0.515659	0.517446
																				975	0.695221	0.661828	0.743156	0.708723	0.715776	0.686207	0.700165	0.674727	0.67439	0.652685	0.648811	0.650011	0.520025	0.518818
																				976	0.691956	0.653089	0.736385	0.713544	0.713448	0.691319	0.701594	0.683697	0.668344	0.658106	0.648695	0.6563	0.52215	0.507811
																				977	0.687466	0.656422	0.737858	0.709665	0.713259	0.689625	0.704342	0.684053	0.674975	0.654561	0.646922	0.647206	0.514145	0.516287
																				978	0.685888	0.661604	0.738194	0.716857	0.718916	0.677988	0.699203	0.675684	0.677808	0.650391	0.650439	0.639086	0.52314	0.52272
																				979	0.70488	0.658298	0.737445	0.712062	0.715911	0.677904	0.701649	0.664908	0.675267	0.661473	0.652328	0.642068	0.514203	0.522873
																				980	0.692255	0.662976	0.73424	0.710527	0.719078	0.679965	0.703243	0.684025	0.665307	0.664094	0.652735	0.64505	0.516416	0.520891
																				981	0.684609	0.65589	0.748272	0.715698	0.711879	0.688241	0.707117	0.674863	0.671791	0.656885	0.645643	0.64505	0.520316	0.510433
																				982	0.695683	0.670987	0.748117	0.719065	0.720729	0.680615	0.69203	0.681947	0.675559	0.655991	0.64355	0.646143	0.5241	0.515342
																				983	0.695928	0.661772	0.740313	0.709585	0.715532	0.688128	0.701621	0.67738	0.671937	0.642497	0.650991	0.64443		0.517263
																				984	0.694023	0.656982	0.744629	0.712466	0.70928	0.677395	0.697307	0.682713	0.677808	0.654621	0.647154	0.652904		0.519336
																				985	0.687384	0.657514	0.738452	0.710312	0.713259	0.693212	0.700494	0.682767	0.674069	0.656289	0.649363	0.651162		0.52208
																				986	0.690051	0.661156	0.739796	0.708561	0.718401	0.686122	0.694201	0.672074	0.664956	0.655604	0.653055	0.639233		0.516257
																				987	0.688364	0.657934	0.744784	0.708076	0.708144	0.684117	0.699753	0.68181	0.673514	0.654144	0.65166	0.63631		0.518879
																				988	0.691112	0.655049	0.746127	0.702501	0.710742	0.685416	0.696455	0.687991	0.668928	0.649527	0.641254	0.640444		0.521562
																				989	0.685153	0.654489	0.73486	0.724344	0.712474	0.68728	0.70272	0.684709	0.668549	0.648693	0.651689	0.65069		0.518879
																				990	0.698567	0.660119	0.743621	0.711335	0.715803	0.682084	0.696702	0.67645	0.678392	0.65614	0.647736	0.649154		0.520952
																				991	0.692282	0.665413	0.734628	0.711066	0.712041	0.680445	0.69585	0.681318	0.675617	0.651612	0.653781	0.649686		0.521653
																				992	0.683657	0.657794	0.739073	0.713598	0.714639	0.689427	0.701869	0.685338	0.676873	0.649408	0.651805	0.645139		0.515525
																				993	0.691983	0.666337	0.741993	0.705275	0.710877	0.694483	0.702198	0.686104	0.668461	0.654442	0.638522	0.639027		0.526227
																				994	0.681997	0.651744	0.740804	0.71349	0.710958	0.690641	0.693487	0.674016	0.678801	0.657094	0.652561	0.638229		0.521379
																				995	0.691194	0.656674	0.74282	0.702528	0.716371	0.683524	0.695136	0.677899	0.673251	0.663707	0.652183	0.637993		0.521745
																				996	0.690432	0.664265	0.741889	0.716776	0.716047	0.686603	0.696977	0.677298	0.671908	0.662366	0.650846	0.638849		0.516775
																				997	0.693071	0.652696	0.74238	0.704656	0.721568	0.684145	0.69269	0.676696	0.671703	0.659089	0.645963	0.644696		0.520647
																				998	0.694078	0.659727	0.746722	0.71454	0.718455	0.683326	0.700549	0.675793	0.673865	0.65337	0.64977	0.647619		0.516257
																				999		0.65222	0.736204	0.717261	0.722867	0.685981	0.706375	0.684244	0.679443	0.658643	0.646893	0.645847		0.517903

## Sheet: Ex. Data Fig. 6A
Extended Data Figure 6A
Workbook name				Chrom.1
UV 1_280				Fraction
ml	mAU			ml	Fraction
-1.00848	0.019245			7.98927	2
-1.00794	0.159447			8.48912	3
-1.0074	0.172724			8.98907	4
-1.00686	0.177424			9.4891	5
-1.00632	0.172744			9.98937	6
-1.00579	0.167348			10.4896	7
-1.00525	0.162377			10.9895	8
-1.00471	0.158522			11.4896	9
-1.00417	0.155159			11.99	10
-1.00363	0.152056			12.4899	11
-1.00309	0.148783			12.9899	12
-1.00255	0.145381			13.4898	13
-1.00201	0.143204			13.9308	Waste
-1.00147	0.140641			14.1474	Waste
-1.00093	0.137653
-1.00039	0.13639
-0.999851	0.135287
-0.999312	0.134236
-0.998772	0.132952
-0.998233	0.131931
-0.997693	0.131533
-0.997154	0.13154
-0.996614	0.131372
-0.996075	0.130331
-0.995535	0.129971
-0.994996	0.129884
-0.994456	0.129754
-0.993917	0.129391
-0.993377	0.128969
-0.992838	0.129265
-0.992298	0.12936
-0.991759	0.129266
-0.991219	0.128113
-0.99068	0.127684
-0.99014	0.128034
-0.989601	0.126917
-0.989061	0.126201
-0.988522	0.126166
-0.987982	0.125711
-0.987442	0.125214
-0.986903	0.124761
-0.986363	0.124275
-0.985824	0.124089
-0.985285	0.124798
-0.984745	0.125025
-0.984205	0.125061
-0.983666	0.125104
-0.983126	0.125153
-0.982587	0.125202
-0.982047	0.125221
-0.981508	0.125019
-0.980968	0.124673
-0.980429	0.125208
-0.979889	0.125911
-0.97935	0.126791
-0.97881	0.128546
-0.978271	0.129777
-0.977731	0.130155
-0.977192	0.129908
-0.976652	0.129701
-0.976113	0.129764
-0.975573	0.129823
-0.975034	0.130261
-0.974494	0.131779
-0.973955	0.132828
-0.973415	0.133582
-0.972876	0.133822
-0.972336	0.13394
-0.971797	0.133949
-0.971257	0.133595
-0.970718	0.134088
-0.970178	0.135173
-0.969639	0.135062
-0.969099	0.134912
-0.96856	0.134722
-0.96802	0.135484
-0.967481	0.136236
-0.966941	0.136916
-0.966402	0.137133
-0.965862	0.137386
-0.965323	0.137823
-0.964783	0.138446
-0.964244	0.138978
-0.963704	0.139259
-0.963165	0.138515
-0.962625	0.13805
-0.962086	0.138133
-0.961546	0.138519
-0.961007	0.138677
-0.960467	0.138612
-0.959928	0.138377
-0.959388	0.138711
-0.958849	0.136946
-0.958309	0.136526
-0.95777	0.137364
-0.95723	0.138236
-0.956691	0.138051
-0.956151	0.138174
-0.955612	0.137324
-0.955072	0.136596
-0.954533	0.136517
-0.953993	0.136859
-0.953454	0.137264
-0.952914	0.137419
-0.952375	0.137767
-0.951835	0.13932
-0.951296	0.141854
-0.950756	0.144162
-0.950217	0.148194
-0.949677	0.154036
-0.949138	0.161512
-0.948598	0.168614
-0.948059	0.177779
-0.947519	0.187654
-0.94698	0.197105
-0.94644	0.206421
-0.945901	0.216198
-0.945361	0.225532
-0.944822	0.23477
-0.944282	0.243884
-0.943743	0.253048
-0.943203	0.261694
-0.942664	0.269445
-0.942124	0.276484
-0.941585	0.283329
-0.941045	0.291114
-0.940506	0.297736
-0.939966	0.303708
-0.939427	0.309444
-0.938887	0.314912
-0.938348	0.320565
-0.937808	0.325388
-0.937269	0.32984
-0.936729	0.334502
-0.93619	0.33815
-0.93565	0.340333
-0.935111	0.341887
-0.934571	0.342039
-0.934032	0.339925
-0.933492	0.336379
-0.932953	0.332373
-0.932413	0.327389
-0.931874	0.321964
-0.931334	0.316535
-0.930795	0.310454
-0.930255	0.302857
-0.929716	0.294485
-0.929176	0.285954
-0.928637	0.277878
-0.928097	0.270419
-0.927558	0.263756
-0.927018	0.25765
-0.926479	0.251697
-0.925939	0.245858
-0.925399	0.240819
-0.92486	0.236138
-0.924321	0.230937
-0.923781	0.226311
-0.923241	0.221961
-0.922702	0.218456
-0.922162	0.2158
-0.921623	0.212425
-0.921083	0.207767
-0.920544	0.203893
-0.920004	0.200849
-0.919465	0.198276
-0.918925	0.195924
-0.918386	0.19368
-0.917846	0.191573
-0.917307	0.189653
-0.916767	0.186356
-0.916228	0.183728
-0.915688	0.181292
-0.915149	0.179629
-0.914609	0.178327
-0.91407	0.177019
-0.91353	0.176014
-0.912991	0.173932
-0.912451	0.172554
-0.911912	0.170407
-0.911372	0.168744
-0.910833	0.168275
-0.910293	0.167571
-0.909754	0.165953
-0.909214	0.165209
-0.908675	0.165376
-0.908135	0.164839
-0.907596	0.163235
-0.907056	0.16176
-0.906517	0.160267
-0.905977	0.159332
-0.905438	0.158839
-0.904898	0.158272
-0.904359	0.15789
-0.903819	0.156956
-0.90328	0.15666
-0.90274	0.156632
-0.902201	0.156628
-0.901661	0.156503
-0.901122	0.156663
-0.900582	0.156551
-0.900043	0.15524
-0.899503	0.154441
-0.898964	0.154557
-0.898424	0.155186
-0.897885	0.155908
-0.897345	0.156789
-0.896806	0.157775
-0.896266	0.157479
-0.895727	0.157053
-0.895187	0.156969
-0.894648	0.156406
-0.894108	0.155576
-0.893569	0.155247
-0.893029	0.154824
-0.89249	0.15501
-0.89195	0.154908
-0.891411	0.154649
-0.890871	0.154518
-0.890332	0.154483
-0.889792	0.154717
-0.889253	0.155135
-0.888713	0.154261
-0.888174	0.154622
-0.887634	0.153137
-0.887095	0.151648
-0.886555	0.150943
-0.886016	0.150499
-0.885476	0.149844
-0.884937	0.149311
-0.884397	0.149515
-0.883858	0.148973
-0.883318	0.148755
-0.882779	0.147966
-0.882239	0.14685
-0.8817	0.1457
-0.88116	0.145153
-0.880621	0.14522
-0.880081	0.144781
-0.879542	0.14373
-0.879002	0.144864
-0.878463	0.14514
-0.877923	0.144482
-0.877384	0.143471
-0.876844	0.142842
-0.876305	0.142982
-0.875765	0.143629
-0.875226	0.143837
-0.874686	0.143201
-0.874147	0.142474
-0.873607	0.142339
-0.873068	0.142242
-0.872528	0.142595
-0.871989	0.143363
-0.871449	0.143621
-0.87091	0.142995
-0.87037	0.143342
-0.869831	0.143358
-0.869291	0.143244
-0.868752	0.143289
-0.868212	0.143333
-0.867673	0.143064
-0.867133	0.142941
-0.866594	0.144105
-0.866054	0.144247
-0.865515	0.144039
-0.864975	0.144079
-0.864435	0.143557
-0.863896	0.142444
-0.863356	0.141376
-0.862817	0.140996
-0.862278	0.14128
-0.861738	0.141342
-0.861198	0.14174
-0.860659	0.140568
-0.860119	0.140518
-0.85958	0.140292
-0.85904	0.13962
-0.858501	0.139231
-0.857961	0.139239
-0.857422	0.138579
-0.856882	0.139208
-0.856343	0.139531
-0.855803	0.139723
-0.855264	0.139815
-0.854724	0.139987
-0.854185	0.140344
-0.853645	0.140702
-0.853106	0.140694
-0.852566	0.140186
-0.852027	0.141223
-0.851487	0.140565
-0.850948	0.13997
-0.850408	0.139922
-0.849869	0.140195
-0.849329	0.139856
-0.84879	0.140558
-0.84825	0.142477
-0.847711	0.144042
-0.847171	0.144434
-0.846632	0.144397
-0.846092	0.144795
-0.845553	0.144566
-0.845013	0.144357
-0.844474	0.144371
-0.843934	0.144569
-0.843395	0.144961
-0.842855	0.145591
-0.842316	0.146408
-0.841776	0.147577
-0.841237	0.14798
-0.840697	0.147884
-0.840158	0.148333
-0.839618	0.148778
-0.839079	0.148908
-0.838539	0.150087
-0.838	0.151184
-0.83746	0.152292
-0.836921	0.152888
-0.836381	0.152785
-0.835842	0.152698
-0.835302	0.153018
-0.834763	0.153666
-0.834223	0.154629
-0.833684	0.155027
-0.833144	0.154514
-0.832605	0.154337
-0.832065	0.154645
-0.831526	0.155096
-0.830986	0.15534
-0.830447	0.15557
-0.829907	0.156287
-0.829368	0.157306
-0.828828	0.157617
-0.828289	0.158643
-0.827749	0.159898
-0.82721	0.160283
-0.82667	0.159967
-0.826131	0.159744
-0.825591	0.159989
-0.825052	0.16024
-0.824512	0.160463
-0.823973	0.160711
-0.823433	0.159185
-0.822894	0.158715
-0.822354	0.158578
-0.821815	0.158261
-0.821275	0.15795
-0.820736	0.158009
-0.820196	0.158774
-0.819657	0.158903
-0.819117	0.158849
-0.818578	0.159037
-0.818038	0.159259
-0.817499	0.158744
-0.816959	0.157499
-0.81642	0.156703
-0.81588	0.156127
-0.815341	0.155652
-0.814801	0.156618
-0.814262	0.157389
-0.813722	0.157571
-0.813183	0.157439
-0.812643	0.157474
-0.812104	0.157821
-0.811564	0.15718
-0.811025	0.156981
-0.810485	0.156429
-0.809946	0.156334
-0.809406	0.156094
-0.808867	0.155986
-0.808327	0.156663
-0.807788	0.157624
-0.807248	0.158138
-0.806709	0.158381
-0.806169	0.159287
-0.80563	0.161006
-0.80509	0.162103
-0.804551	0.16214
-0.804011	0.161738
-0.803472	0.161586
-0.802932	0.161647
-0.802392	0.16164
-0.801853	0.161847
-0.801314	0.16346
-0.800774	0.164135
-0.800234	0.16462
-0.799695	0.164712
-0.799155	0.164276
-0.798616	0.164291
-0.798077	0.164476
-0.797537	0.165296
-0.796997	0.164439
-0.796458	0.164444
-0.795918	0.165224
-0.795379	0.16559
-0.794839	0.165624
-0.7943	0.165467
-0.79376	0.165507
-0.793221	0.1652
-0.792681	0.164733
-0.792142	0.164223
-0.791602	0.163493
-0.791063	0.162657
-0.790523	0.161682
-0.789984	0.160342
-0.789444	0.15964
-0.788905	0.159349
-0.788365	0.158926
-0.787826	0.158478
-0.787286	0.158815
-0.786747	0.160359
-0.786207	0.160632
-0.785668	0.159527
-0.785128	0.159837
-0.784589	0.160019
-0.784049	0.159524
-0.78351	0.158927
-0.78297	0.158747
-0.782431	0.158542
-0.781891	0.156892
-0.781352	0.157339
-0.780812	0.157663
-0.780273	0.157559
-0.779733	0.157585
-0.779194	0.157993
-0.778654	0.158247
-0.778115	0.157676
-0.777575	0.158125
-0.777036	0.158755
-0.776496	0.159137
-0.775957	0.159438
-0.775417	0.16004
-0.774878	0.160244
-0.774338	0.159608
-0.773799	0.159039
-0.773259	0.158675
-0.77272	0.160839
-0.77218	0.161617
-0.771641	0.160716
-0.771101	0.160324
-0.770562	0.160848
-0.770022	0.161306
-0.769483	0.161271
-0.768943	0.161988
-0.768404	0.162771
-0.767864	0.161749
-0.767325	0.161531
-0.766785	0.161693
-0.766246	0.161608
-0.765706	0.160875
-0.765167	0.160015
-0.764627	0.160062
-0.764088	0.15977
-0.763548	0.159867
-0.763009	0.16027
-0.762469	0.160089
-0.76193	0.159962
-0.76139	0.159211
-0.760851	0.158013
-0.760311	0.157439
-0.759772	0.15723
-0.759232	0.1579
-0.758693	0.157817
-0.758153	0.159231
-0.757614	0.158062
-0.757074	0.156097
-0.756535	0.155417
-0.755995	0.155779
-0.755456	0.155636
-0.754916	0.154688
-0.754377	0.154801
-0.753837	0.154377
-0.753298	0.15385
-0.752758	0.153656
-0.752219	0.153761
-0.751679	0.154142
-0.75114	0.154777
-0.7506	0.154618
-0.750061	0.153164
-0.749521	0.152678
-0.748982	0.152495
-0.748442	0.152189
-0.747903	0.152013
-0.747363	0.151725
-0.746824	0.150797
-0.746284	0.150237
-0.745745	0.15139
-0.745205	0.15067
-0.744666	0.15006
-0.744126	0.149243
-0.743587	0.148699
-0.743047	0.148675
-0.742508	0.147976
-0.741968	0.148446
-0.741428	0.148956
-0.740889	0.148759
-0.74035	0.148041
-0.73981	0.147316
-0.739271	0.146538
-0.738731	0.147029
-0.738191	0.146701
-0.737652	0.146564
-0.737113	0.146928
-0.736573	0.14711
-0.736033	0.14674
-0.735494	0.146405
-0.734954	0.146622
-0.734415	0.147994
-0.733875	0.148408
-0.733336	0.148283
-0.732796	0.148225
-0.732257	0.148322
-0.731717	0.148528
-0.731178	0.149201
-0.730638	0.148564
-0.730099	0.147818
-0.729559	0.148877
-0.72902	0.148965
-0.72848	0.148667
-0.727941	0.148573
-0.727401	0.148236
-0.726862	0.147797
-0.726322	0.148207
-0.725783	0.148401
-0.725243	0.147999
-0.724704	0.148589
-0.724164	0.149561
-0.723625	0.149317
-0.723085	0.148537
-0.722546	0.148618
-0.722006	0.148059
-0.721467	0.148726
-0.720927	0.148757
-0.720388	0.148754
-0.719848	0.14891
-0.719309	0.148938
-0.718769	0.148611
-0.71823	0.148262
-0.71769	0.148253
-0.717151	0.147678
-0.716611	0.147091
-0.716072	0.146988
-0.715532	0.146949
-0.714993	0.146429
-0.714453	0.145803
-0.713914	0.145907
-0.713374	0.146652
-0.712835	0.146376
-0.712295	0.146214
-0.711756	0.14654
-0.711216	0.146126
-0.710677	0.146004
-0.710137	0.146102
-0.709598	0.145707
-0.709058	0.14466
-0.708519	0.144212
-0.707979	0.145538
-0.70744	0.145272
-0.7069	0.145039
-0.706361	0.143768
-0.705821	0.142823
-0.705282	0.142635
-0.704742	0.142367
-0.704203	0.142049
-0.703663	0.142811
-0.703124	0.142469
-0.702584	0.141753
-0.702045	0.140944
-0.701505	0.140276
-0.700966	0.139496
-0.700426	0.138752
-0.699887	0.138992
-0.699347	0.139816
-0.698808	0.138829
-0.698268	0.137946
-0.697729	0.13803
-0.697189	0.137913
-0.69665	0.137027
-0.69611	0.136325
-0.695571	0.136361
-0.695031	0.135485
-0.694492	0.13546
-0.693952	0.135696
-0.693413	0.135261
-0.692873	0.13432
-0.692334	0.133304
-0.691794	0.13341
-0.691255	0.13451
-0.690715	0.135226
-0.690176	0.135124
-0.689636	0.134711
-0.689097	0.133927
-0.688557	0.133091
-0.688018	0.13276
-0.687478	0.133074
-0.686939	0.132441
-0.686399	0.13379
-0.68586	0.133449
-0.68532	0.133427
-0.684781	0.133971
-0.684241	0.13475
-0.683702	0.135472
-0.683162	0.135991
-0.682623	0.136354
-0.682083	0.135857
-0.681544	0.136009
-0.681004	0.137163
-0.680465	0.137145
-0.679925	0.136862
-0.679386	0.137469
-0.678846	0.138322
-0.678307	0.138949
-0.677767	0.138866
-0.677227	0.139244
-0.676688	0.140171
-0.676149	0.139995
-0.675609	0.13928
-0.675069	0.138685
-0.67453	0.138399
-0.67399	0.138719
-0.673451	0.13918
-0.672911	0.138611
-0.672372	0.138864
-0.671832	0.140378
-0.671293	0.140571
-0.670753	0.140323
-0.670214	0.140683
-0.669674	0.140452
-0.669135	0.139049
-0.668595	0.137366
-0.668056	0.136675
-0.667516	0.136847
-0.666977	0.136776
-0.666437	0.136772
-0.665898	0.136449
-0.665358	0.135521
-0.664819	0.135223
-0.664279	0.135224
-0.66374	0.134281
-0.6632	0.132602
-0.662661	0.131901
-0.662121	0.130784
-0.661582	0.12983
-0.661042	0.129431
-0.660503	0.128962
-0.659963	0.129239
-0.659424	0.129386
-0.658884	0.129156
-0.658345	0.129294
-0.657805	0.129074
-0.657266	0.128071
-0.656726	0.126151
-0.656187	0.124016
-0.655647	0.123082
-0.655108	0.122699
-0.654568	0.122075
-0.654029	0.122549
-0.653489	0.122745
-0.65295	0.122653
-0.65241	0.122234
-0.651871	0.121875
-0.651331	0.121814
-0.650792	0.120506
-0.650252	0.120806
-0.649713	0.11997
-0.649173	0.119828
-0.648634	0.120708
-0.648094	0.12154
-0.647555	0.122017
-0.647015	0.122595
-0.646476	0.123109
-0.645936	0.122621
-0.645397	0.123122
-0.644857	0.122393
-0.644318	0.1215
-0.643778	0.120933
-0.643239	0.120405
-0.642699	0.119992
-0.64216	0.120543
-0.64162	0.122292
-0.641081	0.123498
-0.640541	0.124159
-0.640002	0.123935
-0.639462	0.123688
-0.638923	0.123298
-0.638383	0.123122
-0.637844	0.123446
-0.637304	0.123493
-0.636765	0.122198
-0.636225	0.122665
-0.635686	0.12319
-0.635146	0.123019
-0.634607	0.122328
-0.634067	0.122608
-0.633528	0.122397
-0.632988	0.120708
-0.632449	0.120423
-0.631909	0.120364
-0.63137	0.120095
-0.63083	0.120132
-0.630291	0.120229
-0.629751	0.119043
-0.629212	0.118964
-0.628672	0.119597
-0.628133	0.119973
-0.627593	0.119865
-0.627054	0.119428
-0.626514	0.1186
-0.625975	0.116711
-0.625435	0.116761
-0.624896	0.116693
-0.624356	0.117134
-0.623817	0.117902
-0.623277	0.11893
-0.622738	0.119561
-0.622198	0.118545
-0.621659	0.11822
-0.621119	0.119067
-0.62058	0.118672
-0.62004	0.118442
-0.619501	0.11911
-0.618961	0.120229
-0.618422	0.120632
-0.617882	0.120112
-0.617343	0.120081
-0.616803	0.119404
-0.616264	0.119425
-0.615724	0.120246
-0.615185	0.119975
-0.614645	0.120104
-0.614105	0.120301
-0.613566	0.120325
-0.613026	0.120402
-0.612487	0.120207
-0.611947	0.120199
-0.611408	0.120253
-0.610868	0.121368
-0.610329	0.12139
-0.609789	0.120645
-0.60925	0.120234
-0.60871	0.119888
-0.608171	0.118811
-0.607631	0.118091
-0.607092	0.118659
-0.606552	0.119356
-0.606013	0.119874
-0.605473	0.119765
-0.604934	0.119892
-0.604394	0.120357
-0.603855	0.120481
-0.603315	0.120364
-0.602776	0.121497
-0.602236	0.122096
-0.601697	0.122875
-0.601157	0.122911
-0.600618	0.122052
-0.600078	0.120947
-0.599539	0.120455
-0.598999	0.120715
-0.59846	0.120707
-0.59792	0.11992
-0.597381	0.119994
-0.596841	0.120631
-0.596302	0.121692
-0.595762	0.122372
-0.595223	0.122209
-0.594683	0.122456
-0.594144	0.12357
-0.593604	0.123792
-0.593065	0.124664
-0.592525	0.125698
-0.591986	0.12582
-0.591446	0.125536
-0.590907	0.125706
-0.590367	0.126203
-0.589828	0.126192
-0.589288	0.126411
-0.588749	0.125583
-0.588209	0.124938
-0.58767	0.124074
-0.58713	0.12277
-0.586591	0.121682
-0.586051	0.121416
-0.585512	0.121823
-0.584972	0.122395
-0.584433	0.123553
-0.583893	0.12243
-0.583354	0.121967
-0.582814	0.121718
-0.582275	0.121559
-0.581735	0.12141
-0.581196	0.120364
-0.580656	0.118625
-0.580117	0.117819
-0.579577	0.118106
-0.579038	0.118321
-0.578498	0.117812
-0.577959	0.117086
-0.577419	0.116742
-0.57688	0.114871
-0.57634	0.115248
-0.575801	0.115698
-0.575261	0.114513
-0.574722	0.113988
-0.574182	0.113953
-0.573643	0.113204
-0.573103	0.112419
-0.572564	0.112598
-0.572024	0.11266
-0.571485	0.11358
-0.570945	0.11394
-0.570406	0.114103
-0.569866	0.114093
-0.569327	0.114014
-0.568787	0.114032
-0.568248	0.113773
-0.567708	0.114879
-0.567169	0.11509
-0.566629	0.114754
-0.56609	0.115346
-0.56555	0.116371
-0.565011	0.116914
-0.564471	0.116654
-0.563932	0.116132
-0.563392	0.116599
-0.562853	0.116555
-0.562313	0.116059
-0.561774	0.117178
-0.561234	0.117253
-0.560695	0.116325
-0.560155	0.115813
-0.559616	0.115855
-0.559076	0.115059
-0.558537	0.115063
-0.557997	0.115546
-0.557458	0.115902
-0.556918	0.115708
-0.556379	0.115715
-0.555839	0.115416
-0.5553	0.114461
-0.55476	0.113436
-0.554221	0.112558
-0.553681	0.110932
-0.553141	0.111824
-0.552602	0.110608
-0.552063	0.109958
-0.551523	0.110151
-0.550983	0.110033
-0.550444	0.109367
-0.549904	0.109407
-0.549365	0.110193
-0.548826	0.109678
-0.548286	0.109264
-0.547746	0.109571
-0.547207	0.110117
-0.546667	0.109745
-0.546128	0.109623
-0.545588	0.110483
-0.545049	0.110003
-0.544509	0.110061
-0.54397	0.110385
-0.54343	0.110231
-0.542891	0.110697
-0.542351	0.110873
-0.541812	0.110784
-0.541272	0.111018
-0.540733	0.111619
-0.540193	0.111912
-0.539654	0.112909
-0.539114	0.112967
-0.538575	0.113672
-0.538035	0.11416
-0.537496	0.115177
-0.536956	0.116215
-0.536417	0.11619
-0.535877	0.115453
-0.535338	0.115752
-0.534798	0.114138
-0.534259	0.113115
-0.533719	0.113033
-0.53318	0.112791
-0.53264	0.112556
-0.532101	0.112075
-0.531561	0.110982
-0.531022	0.109884
-0.530482	0.108304
-0.529943	0.108486
-0.529403	0.108358
-0.528864	0.108281
-0.528324	0.108809
-0.527785	0.109269
-0.527245	0.107983
-0.526706	0.106327
-0.526166	0.105886
-0.525627	0.105591
-0.525087	0.10556
-0.524548	0.106038
-0.524008	0.105822
-0.523469	0.105792
-0.522929	0.105065
-0.52239	0.104934
-0.52185	0.104865
-0.521311	0.104569
-0.520771	0.104293
-0.520232	0.104417
-0.519692	0.10456
-0.519153	0.105292
-0.518613	0.105873
-0.518074	0.105624
-0.517534	0.105471
-0.516995	0.105888
-0.516455	0.106483
-0.515916	0.106674
-0.515376	0.106907
-0.514837	0.106872
-0.514297	0.106528
-0.513758	0.106426
-0.513218	0.105919
-0.512679	0.105449
-0.512139	0.10551
-0.5116	0.106096
-0.51106	0.106716
-0.510521	0.106148
-0.509981	0.105325
-0.509442	0.104892
-0.508902	0.105139
-0.508363	0.105987
-0.507823	0.106776
-0.507284	0.107005
-0.506744	0.106609
-0.506205	0.105938
-0.505665	0.105471
-0.505126	0.104534
-0.504586	0.103699
-0.504047	0.103686
-0.503507	0.103889
-0.502968	0.10411
-0.502428	0.104013
-0.501889	0.103378
-0.501349	0.102632
-0.50081	0.102964
-0.50027	0.103831
-0.499731	0.104753
-0.499191	0.105195
-0.498652	0.105932
-0.498112	0.106114
-0.497573	0.105588
-0.497033	0.105159
-0.496494	0.104619
-0.495954	0.105077
-0.495415	0.105903
-0.494875	0.105628
-0.494336	0.104725
-0.493796	0.103906
-0.493257	0.103238
-0.492717	0.10255
-0.492178	0.102177
-0.491638	0.101296
-0.491099	0.101424
-0.490559	0.101141
-0.49002	0.102256
-0.48948	0.103066
-0.48894	0.103161
-0.488401	0.102581
-0.487861	0.101044
-0.487322	0.101224
-0.486782	0.101416
-0.486243	0.100566
-0.485703	0.099883
-0.485164	0.099204
-0.484624	0.098162
-0.484085	0.09721
-0.483545	0.096713
-0.483006	0.095994
-0.482466	0.095581
-0.481927	0.095426
-0.481387	0.095344
-0.480848	0.095726
-0.480308	0.096101
-0.479769	0.096227
-0.479229	0.096544
-0.47869	0.097046
-0.47815	0.0968
-0.477611	0.097167
-0.477071	0.097277
-0.476532	0.097717
-0.475992	0.097672
-0.475453	0.097005
-0.474913	0.096137
-0.474374	0.095334
-0.473834	0.094744
-0.473295	0.094072
-0.472755	0.093845
-0.472216	0.093381
-0.471676	0.092639
-0.471137	0.092447
-0.470597	0.093227
-0.470058	0.093208
-0.469518	0.093115
-0.468979	0.094197
-0.468439	0.095154
-0.4679	0.09523
-0.46736	0.095155
-0.466821	0.09544
-0.466281	0.095562
-0.465742	0.095127
-0.465202	0.093581
-0.464663	0.093494
-0.464123	0.094528
-0.463584	0.094542
-0.463044	0.094383
-0.462505	0.093986
-0.461965	0.092814
-0.461426	0.09211
-0.460886	0.092012
-0.460347	0.0919
-0.459807	0.092364
-0.459268	0.091944
-0.458728	0.091869
-0.458189	0.091862
-0.457649	0.09183
-0.45711	0.092453
-0.45657	0.092915
-0.456031	0.093142
-0.455491	0.092363
-0.454952	0.092103
-0.454412	0.091697
-0.453873	0.091656
-0.453333	0.091373
-0.452794	0.090468
-0.452254	0.089756
-0.451715	0.088919
-0.451175	0.089169
-0.450636	0.089814
-0.450096	0.090307
-0.449557	0.090154
-0.449017	0.08907
-0.448478	0.088398
-0.447938	0.08857
-0.447399	0.088303
-0.446859	0.088501
-0.44632	0.089024
-0.44578	0.088916
-0.445241	0.08854
-0.444701	0.088026
-0.444162	0.087336
-0.443622	0.08699
-0.443083	0.087306
-0.442543	0.087746
-0.442004	0.087914
-0.441464	0.088027
-0.440925	0.088351
-0.440385	0.088181
-0.439846	0.088252
-0.439306	0.088468
-0.438767	0.087799
-0.438227	0.086697
-0.437688	0.086779
-0.437148	0.087632
-0.436609	0.087944
-0.436069	0.08816
-0.43553	0.088565
-0.43499	0.088678
-0.434451	0.088142
-0.433911	0.087793
-0.433372	0.088025
-0.432832	0.08826
-0.432293	0.088171
-0.431753	0.088332
-0.431213	0.088524
-0.430674	0.088244
-0.430135	0.088718
-0.429595	0.089993
-0.429056	0.092037
-0.428516	0.093665
-0.427976	0.09344
-0.427437	0.094044
-0.426897	0.093899
-0.426358	0.093714
-0.425819	0.093272
-0.425279	0.093522
-0.424739	0.093423
-0.4242	0.092998
-0.42366	0.093088
-0.423121	0.093088
-0.422581	0.09286
-0.422042	0.092757
-0.421502	0.093088
-0.420963	0.093345
-0.420423	0.092203
-0.419884	0.09104
-0.419344	0.090749
-0.418805	0.090722
-0.418265	0.091147
-0.417726	0.091267
-0.417186	0.090873
-0.416647	0.090521
-0.416107	0.090634
-0.415568	0.090149
-0.415028	0.090211
-0.414489	0.090004
-0.413949	0.08909
-0.41341	0.088099
-0.41287	0.087584
-0.412331	0.087247
-0.411791	0.086676
-0.411252	0.087613
-0.410712	0.087903
-0.410173	0.087858
-0.409633	0.087576
-0.409094	0.087718
-0.408554	0.088024
-0.408015	0.08747
-0.407475	0.087861
-0.406936	0.087784
-0.406396	0.088102
-0.405857	0.087144
-0.405317	0.086612
-0.404778	0.086556
-0.404238	0.086589
-0.403699	0.086834
-0.403159	0.087514
-0.40262	0.087944
-0.40208	0.087666
-0.401541	0.087955
-0.401001	0.08843
-0.400462	0.088878
-0.399922	0.089622
-0.399383	0.08992
-0.398843	0.090315
-0.398304	0.091129
-0.397764	0.090557
-0.397225	0.091112
-0.396685	0.090577
-0.396146	0.089277
-0.395606	0.088326
-0.395067	0.08791
-0.394527	0.087975
-0.393988	0.088348
-0.393448	0.088796
-0.392909	0.089117
-0.392369	0.089207
-0.39183	0.089635
-0.39129	0.089902
-0.390751	0.090222
-0.390211	0.090555
-0.389672	0.090916
-0.389132	0.091607
-0.388593	0.092734
-0.388053	0.092263
-0.387514	0.090481
-0.386974	0.089438
-0.386435	0.089105
-0.385895	0.089351
-0.385356	0.08912
-0.384816	0.087929
-0.384277	0.086609
-0.383737	0.085562
-0.383198	0.084812
-0.382658	0.084631
-0.382119	0.084722
-0.381579	0.085106
-0.38104	0.085265
-0.3805	0.085516
-0.379961	0.08614
-0.379421	0.086211
-0.378882	0.085833
-0.378342	0.08537
-0.377803	0.084903
-0.377263	0.083738
-0.376724	0.083528
-0.376184	0.083589
-0.375645	0.083346
-0.375105	0.083413
-0.374566	0.083801
-0.374026	0.083977
-0.373487	0.082716
-0.372947	0.082494
-0.372408	0.082846
-0.371868	0.083575
-0.371329	0.08389
-0.370789	0.08292
-0.37025	0.081162
-0.36971	0.08143
-0.369171	0.081815
-0.368631	0.082336
-0.368092	0.082599
-0.367552	0.082425
-0.367013	0.082203
-0.366473	0.082008
-0.365933	0.081626
-0.365394	0.081506
-0.364855	0.080579
-0.364315	0.080173
-0.363775	0.079807
-0.363236	0.079321
-0.362696	0.079196
-0.362157	0.079492
-0.361617	0.080142
-0.361078	0.079996
-0.360538	0.080009
-0.359999	0.080494
-0.359459	0.080855
-0.35892	0.0802
-0.35838	0.079033
-0.357841	0.078329
-0.357301	0.078214
-0.356762	0.078972
-0.356222	0.078278
-0.355683	0.078707
-0.355143	0.079437
-0.354604	0.080024
-0.354064	0.081087
-0.353525	0.082268
-0.352985	0.082788
-0.352446	0.083213
-0.351906	0.083955
-0.351367	0.082376
-0.350827	0.0831
-0.350288	0.08341
-0.349748	0.084039
-0.349209	0.084436
-0.348669	0.08472
-0.34813	0.085648
-0.34759	0.086264
-0.347051	0.087263
-0.346511	0.08976
-0.345972	0.089786
-0.345432	0.08899
-0.344893	0.088521
-0.344353	0.088438
-0.343814	0.088912
-0.343274	0.09027
-0.342735	0.091441
-0.342195	0.092628
-0.341656	0.092664
-0.341116	0.09346
-0.340577	0.094042
-0.340037	0.094718
-0.339498	0.095577
-0.338958	0.095706
-0.338419	0.094514
-0.337879	0.094384
-0.33734	0.094977
-0.3368	0.094278
-0.336261	0.095797
-0.335721	0.096686
-0.335182	0.096875
-0.334642	0.096971
-0.334103	0.097168
-0.333563	0.09759
-0.333024	0.098002
-0.332484	0.098478
-0.331945	0.097929
-0.331405	0.096998
-0.330866	0.096951
-0.330326	0.097904
-0.329787	0.099157
-0.329247	0.100104
-0.328708	0.100739
-0.328168	0.101525
-0.327629	0.1011
-0.327089	0.099792
-0.32655	0.099091
-0.32601	0.099844
-0.325471	0.101128
-0.324931	0.102017
-0.324392	0.102824
-0.323852	0.102796
-0.323313	0.104798
-0.322773	0.106169
-0.322234	0.107073
-0.321694	0.108056
-0.321155	0.108645
-0.320615	0.109539
-0.320076	0.111481
-0.319536	0.113477
-0.318997	0.114487
-0.318457	0.116092
-0.317918	0.117752
-0.317378	0.119142
-0.316839	0.119964
-0.316299	0.120525
-0.31576	0.121174
-0.31522	0.12248
-0.314681	0.123408
-0.314141	0.124513
-0.313602	0.125691
-0.313062	0.127039
-0.312523	0.128829
-0.311983	0.131061
-0.311444	0.132866
-0.310904	0.134516
-0.310365	0.134306
-0.309825	0.135044
-0.309286	0.135831
-0.308746	0.136568
-0.308207	0.137685
-0.307667	0.137348
-0.307128	0.139788
-0.306588	0.140129
-0.306049	0.141128
-0.305509	0.142315
-0.304969	0.142606
-0.30443	0.142053
-0.303891	0.142159
-0.303351	0.143771
-0.302812	0.14529
-0.302272	0.145451
-0.301732	0.145566
-0.301193	0.146906
-0.300653	0.148368
-0.300114	0.14968
-0.299574	0.151006
-0.299035	0.15088
-0.298495	0.151185
-0.297956	0.151755
-0.297416	0.150829
-0.296877	0.150848
-0.296337	0.151966
-0.295798	0.152852
-0.295258	0.153641
-0.294719	0.154269
-0.294179	0.154362
-0.29364	0.155582
-0.2931	0.155825
-0.292561	0.156896
-0.292021	0.155589
-0.291482	0.155501
-0.290942	0.156095
-0.290403	0.156477
-0.289863	0.156914
-0.289324	0.157839
-0.288784	0.158423
-0.288245	0.157941
-0.287705	0.156937
-0.287166	0.157101
-0.286626	0.157503
-0.286087	0.158236
-0.285547	0.158675
-0.285008	0.157959
-0.284468	0.157007
-0.283929	0.158757
-0.283389	0.159219
-0.28285	0.159186
-0.28231	0.160415
-0.281771	0.161218
-0.281231	0.161464
-0.280692	0.161714
-0.280152	0.162295
-0.279613	0.163051
-0.279073	0.164012
-0.278534	0.163644
-0.277994	0.164248
-0.277455	0.164716
-0.276915	0.165811
-0.276376	0.167569
-0.275836	0.169168
-0.275297	0.170219
-0.274757	0.171204
-0.274218	0.170012
-0.273678	0.171444
-0.273139	0.172474
-0.272599	0.173411
-0.27206	0.173784
-0.27152	0.173524
-0.270981	0.173193
-0.270441	0.173308
-0.269902	0.173759
-0.269362	0.17487
-0.268823	0.173779
-0.268283	0.173812
-0.267744	0.17513
-0.267204	0.175412
-0.266665	0.175303
-0.266125	0.175684
-0.265586	0.176237
-0.265046	0.176542
-0.264507	0.177092
-0.263967	0.177157
-0.263428	0.177551
-0.262888	0.178062
-0.262349	0.178479
-0.261809	0.178758
-0.26127	0.179286
-0.26073	0.178982
-0.260191	0.178078
-0.259651	0.177528
-0.259112	0.178703
-0.258572	0.179591
-0.258033	0.179285
-0.257493	0.179204
-0.256954	0.179784
-0.256414	0.180602
-0.255875	0.181756
-0.255335	0.182113
-0.254796	0.18313
-0.254256	0.184015
-0.253717	0.185507
-0.253177	0.186953
-0.252638	0.186607
-0.252098	0.186224
-0.251559	0.187267
-0.251019	0.188041
-0.25048	0.189059
-0.24994	0.189753
-0.249401	0.189241
-0.248861	0.188565
-0.248322	0.18869
-0.247782	0.18887
-0.247243	0.188285
-0.246703	0.190267
-0.246164	0.189851
-0.245624	0.189867
-0.245085	0.190354
-0.244545	0.191017
-0.244006	0.191495
-0.243466	0.191545
-0.242927	0.191376
-0.242387	0.191774
-0.241848	0.19265
-0.241308	0.192515
-0.240768	0.192393
-0.240229	0.192656
-0.239689	0.193106
-0.23915	0.193607
-0.238611	0.193565
-0.238071	0.193018
-0.237531	0.194158
-0.236992	0.194937
-0.236452	0.194974
-0.235913	0.19546
-0.235373	0.195267
-0.234834	0.194982
-0.234294	0.1962
-0.233755	0.198193
-0.233215	0.199227
-0.232676	0.20013
-0.232136	0.201228
-0.231597	0.199787
-0.231057	0.200688
-0.230518	0.201669
-0.229978	0.202346
-0.229439	0.202671
-0.228899	0.202576
-0.22836	0.20227
-0.22782	0.202446
-0.227281	0.203356
-0.226741	0.201709
-0.226202	0.202428
-0.225662	0.20306
-0.225123	0.20302
-0.224583	0.201938
-0.224044	0.200931
-0.223504	0.201279
-0.222965	0.201617
-0.222425	0.202496
-0.221886	0.203136
-0.221346	0.203994
-0.220807	0.204651
-0.220267	0.205023
-0.219728	0.20526
-0.219188	0.205055
-0.218649	0.204277
-0.218109	0.204009
-0.21757	0.204945
-0.21703	0.205241
-0.216491	0.206108
-0.215951	0.206925
-0.215412	0.207366
-0.214872	0.207597
-0.214333	0.208292
-0.213793	0.209591
-0.213254	0.210638
-0.212714	0.212914
-0.212175	0.213409
-0.211635	0.214402
-0.211096	0.215398
-0.210556	0.216434
-0.210017	0.217508
-0.209477	0.188021
-0.208938	0.018423
-0.208398	0.002985
-0.207859	0.004053
-0.207319	0.00418
-0.20678	0.004168
-0.20624	0.004834
-0.205701	0.005411
-0.205161	0.006104
-0.204622	0.006503
-0.204082	0.006965
-0.203543	0.007233
-0.203003	0.007531
-0.202464	0.007786
-0.201924	0.008103
-0.201385	0.009294
-0.200845	0.009205
-0.200306	0.009212
-0.199766	0.00907
-0.199227	0.009907
-0.198687	0.010184
-0.198148	0.009817
-0.197608	0.010065
-0.197069	0.009682
-0.196529	0.009548
-0.19599	0.010802
-0.19545	0.010892
-0.194911	0.01059
-0.194371	0.010226
-0.193832	0.009968
-0.193292	0.009534
-0.192753	0.008798
-0.192213	0.009527
-0.191674	0.010298
-0.191134	0.008545
-0.190595	0.00744
-0.190055	0.006312
-0.189516	0.006485
-0.188976	0.007458
-0.188437	0.00841
-0.187897	0.009464
-0.187358	0.010461
-0.186818	0.010323
-0.186279	0.009341
-0.185739	0.009134
-0.1852	0.00879
-0.18466	0.00853
-0.184121	0.007761
-0.183581	0.007454
-0.183042	0.008
-0.182502	0.007764
-0.181963	0.00734
-0.181423	0.007633
-0.180884	0.007072
-0.180344	0.00687
-0.179805	0.007979
-0.179265	0.009314
-0.178725	0.009942
-0.178186	0.010025
-0.177646	0.010095
-0.177107	0.010032
-0.176567	0.010154
-0.176028	0.011289
-0.175488	0.012606
-0.174949	0.013549
-0.174409	0.013557
-0.17387	0.012969
-0.17333	0.012971
-0.172791	0.013761
-0.172251	0.01416
-0.171712	0.014375
-0.171172	0.014655
-0.170633	0.015116
-0.170093	0.015553
-0.169554	0.015737
-0.169014	0.015848
-0.168475	0.016151
-0.167935	0.01543
-0.167396	0.016092
-0.166856	0.016005
-0.166317	0.016234
-0.165777	0.01616
-0.165238	0.015983
-0.164698	0.015558
-0.164159	0.014984
-0.163619	0.015331
-0.16308	0.015564
-0.16254	0.01606
-0.162001	0.015946
-0.161461	0.016539
-0.160922	0.017203
-0.160382	0.01713
-0.159843	0.016942
-0.159303	0.017216
-0.158764	0.017619
-0.158224	0.018235
-0.157685	0.017073
-0.157145	0.015554
-0.156606	0.015411
-0.156066	0.01578
-0.155527	0.016187
-0.154987	0.016365
-0.154448	0.01678
-0.153908	0.017652
-0.153369	0.018626
-0.152829	0.019141
-0.15229	0.019564
-0.15175	0.020027
-0.151211	0.020378
-0.150671	0.020649
-0.150132	0.021257
-0.149592	0.021897
-0.149053	0.02151
-0.148513	0.021056
-0.147974	0.021297
-0.147434	0.02192
-0.146895	0.02247
-0.146355	0.023003
-0.145816	0.023859
-0.145276	0.024509
-0.144737	0.025096
-0.144197	0.025802
-0.143658	0.026076
-0.143118	0.025806
-0.142579	0.025764
-0.142039	0.026677
-0.1415	0.028122
-0.14096	0.028526
-0.140421	0.027779
-0.139881	0.028549
-0.139342	0.027656
-0.138802	0.027805
-0.138263	0.028546
-0.137723	0.029051
-0.137184	0.02893
-0.136644	0.028838
-0.136105	0.029977
-0.135565	0.029545
-0.135026	0.030745
-0.134486	0.031439
-0.133947	0.031789
-0.133407	0.032011
-0.132868	0.032842
-0.132328	0.03317
-0.131789	0.032042
-0.131249	0.030974
-0.13071	0.030116
-0.13017	0.029493
-0.129631	0.028668
-0.129091	0.028169
-0.128552	0.02844
-0.128012	0.029122
-0.127473	0.029729
-0.126933	0.029614
-0.126394	0.028351
-0.125854	0.027458
-0.125315	0.027933
-0.124775	0.027551
-0.124236	0.028831
-0.123696	0.029978
-0.123157	0.030009
-0.122617	0.030172
-0.122078	0.030842
-0.121538	0.030255
-0.120999	0.029705
-0.120459	0.030748
-0.11992	0.030611
-0.11938	0.030517
-0.118841	0.030402
-0.118301	0.030995
-0.117761	0.030984
-0.117222	0.03014
-0.116682	0.030719
-0.116143	0.031542
-0.115604	0.031653
-0.115064	0.031781
-0.114524	0.032706
-0.113985	0.033217
-0.113445	0.03353
-0.112906	0.033883
-0.112366	0.03413
-0.111827	0.034457
-0.111287	0.035832
-0.110748	0.037359
-0.110208	0.037408
-0.109669	0.036202
-0.109129	0.035044
-0.10859	0.034027
-0.10805	0.033778
-0.107511	0.034194
-0.106971	0.033809
-0.106432	0.034593
-0.105892	0.034744
-0.105353	0.034328
-0.104813	0.034213
-0.104274	0.034075
-0.103734	0.034047
-0.103195	0.033635
-0.102655	0.032584
-0.102116	0.033834
-0.101576	0.034153
-0.101037	0.034259
-0.100497	0.034005
-0.099958	0.033487
-0.099418	0.033389
-0.098879	0.034032
-0.098339	0.033866
-0.0978	0.033943
-0.09726	0.03386
-0.096721	0.034034
-0.096181	0.034256
-0.095642	0.03406
-0.095102	0.033535
-0.094563	0.033859
-0.094023	0.034997
-0.093484	0.035419
-0.092944	0.035695
-0.092405	0.0349
-0.091865	0.034394
-0.091326	0.035084
-0.090786	0.034992
-0.090247	0.035057
-0.089707	0.034595
-0.089168	0.03549
-0.088628	0.035341
-0.088089	0.034893
-0.087549	0.035295
-0.08701	0.036104
-0.08647	0.036052
-0.085931	0.035554
-0.085391	0.035665
-0.084852	0.035624
-0.084312	0.036087
-0.083773	0.036264
-0.083233	0.037114
-0.082694	0.018869
-0.082154	-0.000416
-0.081615	-0.0008
-0.081075	-0.001344
-0.080536	-0.002405
-0.079996	-0.003138
-0.079457	-0.002883
-0.078917	-0.002064
-0.078378	-0.002096
-0.077838	-0.002379
-0.077299	-0.002283
-0.076759	-0.002627
-0.07622	-0.003792
-0.07568	-0.00273
-0.075141	-0.002274
-0.074601	-0.001589
-0.074062	-0.002582
-0.073522	-0.002636
-0.072983	-0.001535
-0.072443	-0.00108
-0.071904	-0.001775
-0.071364	-0.001724
-0.070825	-0.001048
-0.070285	-0.000901
-0.069746	-0.000635
-0.069206	-0.000905
-0.068667	-0.001101
-0.068127	-0.001456
-0.067588	-0.001951
-0.067048	-0.00211
-0.066509	-0.002165
-0.065969	-0.001903
-0.06543	-0.001103
-0.06489	-0.000559
-0.064351	0.000142
-0.063811	0.00042
-0.063272	0.001105
-0.062732	0.002141
-0.062193	0.002023
-0.061653	0.002243
-0.061114	0.002958
-0.060574	0.002516
-0.060035	0.001885
-0.059495	0.001138
-0.058956	0.000651
-0.058416	0.000741
-0.057877	0.001025
-0.057337	0.000818
-0.056798	0.000733
-0.056258	-0.000708
-0.055718	-0.00053
-0.055179	-0.000607
-0.05464	-0.000906
-0.0541	-0.001059
-0.05356	-0.000694
-0.053021	-0.000332
-0.052481	-0.000642
-0.051942	-0.000687
-0.051402	-0.000194
-0.050863	-0.000136
-0.050323	-8.1e-05
-0.049784	0.000206
-0.049244	-1.5e-05
-0.048705	-0.000994
-0.048165	-0.00233
-0.047626	-0.003005
-0.047086	-0.003052
-0.046547	-0.002977
-0.046007	-0.002637
-0.045468	-0.002509
-0.044928	-0.002821
-0.044389	-0.002663
-0.043849	-0.001797
-0.04331	-0.001155
-0.04277	-0.002076
-0.042231	-0.002496
-0.041691	-0.00215
-0.041152	-0.00163
-0.040612	-0.001595
-0.040073	-0.002141
-0.039533	-0.002566
-0.038994	-0.001836
-0.038454	-0.001512
-0.037915	-0.002499
-0.037375	-0.003279
-0.036836	-0.003783
-0.036296	-0.004103
-0.035757	-0.004428
-0.035217	-0.005233
-0.034678	-0.006205
-0.034138	-0.004911
-0.033599	-0.004246
-0.033059	-0.002505
-0.03252	-0.001497
-0.03198	-0.001027
-0.031441	-0.000934
-0.030901	-0.001033
-0.030362	-0.000571
-0.029822	-0.00032
-0.029283	0.000438
-0.028743	0.000535
-0.028204	0.000664
-0.027664	0.001598
-0.027125	0.002084
-0.026585	0.001508
-0.026046	0.000863
-0.025506	0.001331
-0.024967	0.001854
-0.024427	0.003114
-0.023888	0.003139
-0.023348	0.002238
-0.022809	0.001922
-0.022269	0.002749
-0.02173	0.003965
-0.02119	0.004923
-0.020651	0.005835
-0.020111	0.005582
-0.019572	0.006114
-0.019032	0.004473
-0.018493	0.00387
-0.017953	0.003158
-0.017414	0.002683
-0.016874	0.002255
-0.016335	0.002111
-0.015795	0.003135
-0.015256	0.00325
-0.014716	0.003659
-0.014177	0.002901
-0.013637	0.003663
-0.013098	0.003816
-0.012558	0.003558
-0.012019	0.003682
-0.011479	0.004273
-0.01094	0.004771
-0.0104	0.005029
-0.009861	0.005738
-0.009321	0.005791
-0.008782	0.005894
-0.008242	0.007255
-0.007703	0.007887
-0.007163	0.007048
-0.006624	0.00557
-0.006084	0.004254
-0.005545	0.002798
-0.005005	0.003095
-0.004466	0.003065
-0.003926	0.002908
-0.003387	0.003411
-0.002847	0.003808
-0.002308	0.003845
-0.001768	0.003888
-0.001229	0.004421
-0.000689	0.004912
-0.00015	0.004931
0.00039	0.004736
0.000929	0.0044
0.001469	0.003805
0.002008	0.004266
0.002548	0.005076
0.003088	0.003927
0.003627	0.003484
0.004166	0.003754
0.004706	0.003636
0.005245	0.003398
0.005785	0.003309
0.006325	0.00306
0.006864	0.002668
0.007403	0.002763
0.007943	0.002562
0.008482	0.002009
0.009022	0.002017
0.009562	0.002068
0.010101	0.002109
0.010641	0.001397
0.01118	0.000883
0.01172	0.001126
0.012259	0.001292
0.012799	0.001534
0.013338	0.00211
0.013878	0.002668
0.014417	0.003135
0.014957	0.003152
0.015496	0.003161
0.016036	0.003183
0.016575	0.003445
0.017115	0.003172
0.017654	0.002447
0.018194	0.002524
0.018733	0.001974
0.019273	0.000689
0.019812	0.000953
0.020352	0.001037
0.020891	0.000639
0.021431	0.000864
0.02197	0.001227
0.02251	0.001637
0.023049	0.001538
0.023589	0.001439
0.024128	0.001872
0.024668	0.001538
0.025207	0.000882
0.025747	0.00035
0.026286	0.000124
0.026826	0.000135
0.027365	0.000657
0.027905	0.000902
0.028444	0.000909
0.028984	0.001278
0.029523	0.001323
0.030063	0.000985
0.030602	0.001291
0.031142	0.001684
0.031681	0.002133
0.032221	0.002256
0.03276	0.002374
0.0333	0.002606
0.033839	0.002813
0.034379	0.002881
0.034918	0.002465
0.035458	0.001786
0.035997	0.001095
0.036537	0.001348
0.037076	0.00191
0.037616	0.002669
0.038155	0.002558
0.038695	0.002387
0.039234	0.002156
0.039774	0.003081
0.040313	0.003541
0.040853	0.003281
0.041392	0.003309
0.041932	0.003083
0.042471	0.002307
0.043011	0.0022
0.04355	0.001933
0.04409	0.000798
0.044629	0.000696
0.045169	0.000989
0.045708	0.001336
0.046248	0.002264
0.046787	0.003378
0.047327	0.00366
0.047866	0.003702
0.048406	0.003565
0.048945	0.003309
0.049485	0.00309
0.050024	0.002905
0.050564	0.0031
0.051103	0.002972
0.051643	0.002406
0.052182	0.001862
0.052722	0.001487
0.053261	0.00141
0.053801	0.001232
0.05434	0.001067
0.05488	0.000992
0.055419	0.001464
0.055959	0.002186
0.056498	0.003162
0.057038	0.00375
0.057577	0.004115
0.058117	0.003967
0.058656	0.003879
0.059196	0.004247
0.059735	0.004722
0.060275	0.005235
0.060814	0.005487
0.061354	0.005189
0.061893	0.004451
0.062433	0.004369
0.062972	0.004384
0.063512	0.004507
0.064052	0.00401
0.064591	0.004011
0.06513	0.004835
0.06567	0.0047
0.066209	0.004536
0.066749	0.004631
0.067289	0.00394
0.067828	0.003076
[truncated: 34,789 more rows]

## Sheet: Ex. Data Fig 6B&C
Extended Data Figure 6B&C
Workbook name	BSA						SDT
Time (s)	Lip-1	Lip-2	pCL-1	pCL-2		Time (s)	Lip-1	Lip-2	pCL-1	pCL-2
0	0.998094	1.00001	1.00834	1.00266		0	1.00874	1.02546	1.00063	1.00876
1	0.966729	0.995416	0.997071	0.993382		1	0.987086	0.989152	0.980856	0.951682
2	0.962191	0.993625	0.969103	0.997412		2	0.961402	0.948537	0.958101	0.940832
3	0.939501	0.960762	0.942911	0.992562		3	0.931274	0.916754	0.909572	0.916843
4	0.922594	0.956058	0.904486	0.963705		4	0.973605	0.956457	0.802438	0.883443
5	0.917856	0.92628	0.883276	0.93853		5	0.943369	0.931433	0.812316	0.852025
6	0.900927	0.903257	0.866234	0.918032		6	0.872146	0.901433	0.795316	0.803175
7	0.901016	0.900516	0.849069	0.889574		7	0.855023	0.882525	0.715015	0.795226
8	0.899837	0.884009	0.829092	0.874947		8	0.841086	0.972214	0.689946	0.765294
9	0.883354	0.881139	0.828524	0.862558		9	0.782716	0.89399	0.715015	0.748358
10	0.87321	0.86474	0.809312	0.849996		10	0.787354	0.908606	0.689549	0.745457
11	0.864957	0.858029	0.802628	0.834398		11	0.762125	0.848834	0.630062	0.709014
12	0.854724	0.84683	0.779939	0.82915		12	0.767023	0.884805	0.629687	0.683823
13	0.86033	0.843356	0.773798	0.807731		13	0.726362	0.821903	0.567664	0.684696
14	0.857683	0.844845	0.761565	0.793378		14	0.698228	0.849664	0.564798	0.662099
15	0.841222	0.832955	0.757175	0.784969		15	0.72246	0.849788	0.536333	0.648159
16	0.839175	0.823828	0.753895	0.778725		16	0.712403	0.857874	0.528131	0.637474
17	0.834259	0.823202	0.737025	0.770193		17	0.687109	0.789456	0.482799	0.613179
18	0.835282	0.813967	0.723313	0.765093		18	0.665824	0.782925	0.480594	0.601031
19	0.822669	0.809759	0.731624	0.763551		19	0.659929	0.855697	0.479404	0.592021
20	0.819733	0.800114	0.723806	0.746511		20	0.656981	0.777949	0.437313	0.584001
21	0.818754	0.793101	0.723239	0.742605		21	0.643608	0.786077	0.429794	0.545318
22	0.821802	0.792216	0.724324	0.739645		22	0.638796	0.74656	0.418792	0.541709
23	0.817553	0.786519	0.71288	0.731461		23	0.638969	0.824266	0.410083	0.529656
24	0.813816	0.784534	0.693569	0.721635		24	0.616948	0.721059	0.389158	0.525716
25	0.805162	0.781751	0.707652	0.723824		25	0.617035	0.746871	0.390746	0.510715
26	0.806475	0.774479	0.703607	0.712505		26	0.61231	0.723651	0.375466	0.504252
27	0.805184	0.772817	0.698896	0.714197		27	0.606132	0.761073	0.362921	0.484273
28	0.801981	0.771005	0.695814	0.704694		28	0.603835	0.741958	0.35979	0.473753
29	0.799379	0.775364	0.697022	0.705614		29	0.603596	0.750852	0.357673	0.468092
30	0.792638	0.776033	0.688464	0.699395		30	0.593669	0.759705	0.341754	0.466559
31	0.79008	0.766366	0.691276	0.707157		31	0.604247	0.750976	0.329649	0.451369
32	0.793194	0.763798	0.687034	0.696335		32	0.58656	0.733416	0.330663	0.438773
33	0.797265	0.762201	0.683088	0.694594		33	0.592911	0.734432	0.318956	0.444411
34	0.788323	0.760173	0.68363	0.688226		34	0.588879	0.714342	0.304646	0.424385
35	0.791593	0.758597	0.679092	0.689121		35	0.584739	0.726947	0.304051	0.412214
36	0.786365	0.756094	0.677908	0.683325		36	0.594168	0.705945	0.300788	0.40042
37	0.778557	0.751196	0.686516	0.68233		37	0.583916	0.732752	0.293511	0.405114
38	0.784319	0.753764	0.682989	0.678947		38	0.58073	0.674991	0.289807	0.401293
39	0.789991	0.753527	0.671027	0.671932		39	0.578302	0.701197	0.277306	0.396104
40	0.778602	0.747981	0.672902	0.666832		40	0.582464	0.703727	0.277658	0.380866
41	0.772729	0.759072	0.671348	0.668996		41	0.570477	0.701156	0.269809	0.371667
42	0.784719	0.753548	0.661729	0.665837		42	0.573447	0.728233	0.262886	0.360675
43	0.775154	0.742802	0.656353	0.668574		43	0.580014	0.678702	0.258631	0.352986
44	0.773819	0.742543	0.661212	0.670539		44	0.577738	0.710838	0.255301	0.351924
45	0.770727	0.747614	0.664122	0.660812		45	0.578475	0.659442	0.252148	0.348811
46	0.772662	0.747075	0.664368	0.665041		46	0.568375	0.686933	0.243902	0.330955
47	0.769837	0.750053	0.662223	0.658275		47	0.574227	0.687141	0.240021	0.328879
48	0.774597	0.745607	0.658375	0.659941		48	0.578215	0.628239	0.235016	0.3252
49	0.768925	0.740882	0.659904	0.653648		49	0.567465	0.716477	0.235325	0.328549
50	0.762118	0.738012	0.659633	0.654817		50	0.566663	0.648806	0.229504	0.317675
51	0.782962	0.740709	0.660398	0.656434		51	0.573815	0.676546	0.229394	0.298876
52	0.768502	0.742867	0.66496	0.652105		52	0.56948	0.656062	0.220729	0.302013
53	0.782583	0.743881	0.660422	0.648847		53	0.562956	0.670762	0.219891	0.286894
54	0.773463	0.737947	0.661705	0.64718		54	0.57271	0.684736	0.225536	0.296801
55	0.769503	0.743385	0.661779	0.649842		55	0.573729	0.681294	0.217708	0.281775
56	0.774842	0.73935	0.652308	0.644941		56	0.575636	0.613187	0.213762	0.295668
57	0.767946	0.735444	0.651667	0.656608		57	0.567118	0.603008	0.211336	0.275336
58	0.764832	0.738767	0.647474	0.644468		58	0.567313	0.674805	0.208757	0.266043
59	0.766967	0.73607	0.647351	0.650563		59	0.568505	0.637631	0.204082	0.273779
60	0.76561	0.734495	0.650705	0.646235		60	0.574812	0.659442	0.206397	0.261089
61	0.764276	0.736998	0.642394	0.640588		61	0.568462	0.664812	0.203553	0.259084
62	0.768613	0.73169	0.655268	0.636657		62	0.561006	0.641778	0.197578	0.257928
63	0.763564	0.732402	0.649965	0.638747		63	0.569849	0.68061	0.1948	0.261184
64	0.761606	0.73374	0.646833	0.639543		64	0.561699	0.645447	0.19577	0.24696
65	0.775243	0.731172	0.64047	0.635836		65	0.570694	0.57307	0.194072	0.248659
66	0.766211	0.734452	0.650607	0.633175		66	0.568137	0.633505	0.185694	0.235049
67	0.762985	0.73033	0.650705	0.629966		67	0.566099	0.641405	0.185429	0.238775
68	0.759293	0.731625	0.644885	0.628473		68	0.571279	0.675551	0.184018	0.237313
69	0.768458	0.737775	0.644934	0.632055		69	0.573815	0.624818	0.183886	0.234129
70	0.766367	0.731927	0.645871	0.631931		70	0.566684	0.63193	0.185319	0.233987
71	0.766789	0.733955	0.635513	0.631533		71	0.56948	0.651232	0.183423	0.21816
72	0.755845	0.731064	0.63899	0.629194		72	0.571605	0.577382	0.181328	0.226109
73	0.76343	0.736199	0.635735	0.628548		73	0.564994	0.633609	0.181196	0.216957
74	0.758981	0.73812	0.639188	0.630413		74	0.566793	0.586588	0.175419	0.219764
75	0.762207	0.728302	0.635192	0.638548		75	0.564539	0.609538	0.17231	0.211155
76	0.7661	0.730309	0.636179	0.626334		76	0.57323	0.588516	0.172134	0.215353
77	0.770616	0.725669	0.629002	0.628896		77	0.572732	0.615157	0.171825	0.20948
78	0.761651	0.734905	0.639237	0.621756		78	0.563346	0.605102	0.172773	0.203937
79	0.766389	0.732013	0.64597	0.622503		79	0.570326	0.609124	0.165409	0.209551
80	0.762363	0.730611	0.632627	0.628921		80	0.563542	0.620216	0.165144	0.204291
81	0.764854	0.73607	0.649867	0.6281		81	0.57219	0.579704	0.165497	0.20146
82	0.757268	0.726532	0.629569	0.621234		82	0.573339	0.610409	0.16338	0.193959
83	0.759382	0.740947	0.631123	0.627577		83	0.567508	0.621439	0.160646	0.191577
84	0.756245	0.732704	0.633885	0.62713		84	0.570738	0.593346	0.161572	0.191223
85	0.765388	0.736329	0.631271	0.620314		85	0.573339	0.601515	0.162829	0.188511
86	0.773085	0.72923	0.633293	0.62111		86	0.568527	0.62034	0.16241	0.18384
87	0.762251	0.730654	0.634008	0.61504		87	0.566901	0.555737	0.160933	0.184902
88	0.763809	0.730201	0.626067	0.618572		88	0.566728	0.617044	0.159544	0.182142
89	0.757736	0.723706	0.637313	0.618672		89	0.572081	0.599587	0.155553	0.181199
90	0.772262	0.731603	0.626856	0.612055		90	0.570044	0.599234	0.15412	0.179807
91	0.758848	0.72951	0.633269	0.606283		91	0.572753	0.571453	0.160823	0.180538
92	0.759093	0.73771	0.627029	0.609094		92	0.56792	0.562393	0.157714	0.175255
93	0.754265	0.733265	0.62878	0.620836		93	0.571236	0.591045	0.158486	0.173415
94	0.765811	0.729834	0.623181	0.617602		94	0.564517	0.599898	0.156722	0.171764
95	0.750973	0.729661	0.629396	0.613299		95	0.567118	0.589324	0.153591	0.170042
96	0.759715	0.732337	0.63132	0.617876		96	0.56935	0.590547	0.149512	0.169004
97	0.76125	0.738961	0.626412	0.611781		97	0.569676	0.583809	0.147197	0.170207
98	0.755289	0.723253	0.630358	0.608025		98	0.565926	0.613996	0.146998	0.16648
99	0.757891	0.733955	0.618397	0.607104		99	0.567096	0.595129	0.150284	0.16431
100	0.765744	0.735552	0.621776	0.612403		100	0.566511	0.582959	0.148145	0.162376
101	0.760227	0.729359	0.639927	0.612403		101	0.565492	0.624238	0.147572	0.164947
102	0.752842	0.719153	0.621455	0.615935		102	0.568115	0.605662	0.145014	0.158908
103	0.770015	0.728302	0.624932	0.60989		103	0.56753	0.591149	0.147439	0.15747
104	0.765121	0.722778	0.620888	0.599467		104	0.56326	0.548771	0.149071	0.159357
105	0.758625	0.72541	0.616695	0.608622		105	0.568267	0.57081	0.141905	0.149827
106	0.760205	0.724224	0.620444	0.608149		106	0.570196	0.582959	0.142103	0.153861
107	0.762652	0.725216	0.6328	0.606283		107	0.558231	0.565979	0.138906	0.155276
108	0.760005	0.732208	0.621406	0.610612		108	0.561461	0.589594	0.142941	0.153271
109	0.764409	0.736135	0.627053	0.610662		109	0.556996	0.614597	0.141222	0.151478
110	0.752686	0.73238	0.616276	0.607577		110	0.571843	0.587002	0.142148	0.151101
111	0.761806	0.721462	0.616226	0.611085		111	0.577413	0.56884	0.141773	0.152776
112	0.75936	0.73087	0.619729	0.607453		112	0.5731	0.582959	0.142346	0.145912
113	0.758559	0.733243	0.618471	0.607403		113	0.568895	0.554784	0.138267	0.148884
114	0.763586	0.731603	0.61926	0.601209		114	0.562588	0.561149	0.138487	0.148459
115	0.759871	0.726489	0.626536	0.607502		115	0.56896	0.614307	0.138289	0.146266
116	0.757091	0.729079	0.614007	0.606781		116	0.571518	0.568301	0.140384	0.142822
117	0.764409	0.72636	0.620123	0.607428		117	0.570044	0.55665	0.13798	0.142492
118	0.756579	0.725389	0.613933	0.604467		118	0.564647	0.599815	0.136746	0.144638
119	0.75302	0.726597	0.621973	0.605736		119	0.569264	0.542572	0.133394	0.141666
120	0.758158	0.723706	0.616818	0.597801		120	0.566143	0.545724	0.136812	0.139472
121	0.759693	0.724828	0.618224	0.606035		121	0.569545	0.580264	0.135908	0.136265
122	0.761806	0.729057	0.615363	0.610537		122	0.571019	0.582441	0.135489	0.141501
123	0.761673	0.72759	0.613464	0.598099		123	0.565449	0.58468	0.131123	0.138152
124	0.758648	0.723814	0.614352	0.601482		124	0.56792	0.57506	0.135423	0.138199
125	0.755066	0.729704	0.618964	0.604741		125	0.570976	0.56627	0.135665	0.132726
126	0.76214	0.726425	0.617114	0.602676		126	0.563932	0.581653	0.134629	0.137986
127	0.755978	0.728733	0.614081	0.595263		127	0.57193	0.610596	0.133571	0.138977
128	0.760961	0.728129	0.617731	0.594666		128	0.56896	0.573132	0.136283	0.134024
129	0.755934	0.730568	0.612379	0.600239		129	0.567053	0.584473	0.129425	0.136807
130	0.758692	0.726381	0.617262	0.597204		130	0.567703	0.561252	0.128808	0.134401
131	0.764765	0.731495	0.613908	0.594268		131	0.564929	0.553146	0.132314	0.13216
132	0.754911	0.72787	0.612872	0.590213		132	0.563585	0.546926	0.131476	0.134543
133	0.768791	0.730891	0.607619	0.603821		133	0.56287	0.552897	0.132358	0.129731
134	0.755244	0.725044	0.614229	0.596582		134	0.568288	0.570997	0.129933	0.136217
135	0.764365	0.7332	0.609198	0.595562		135	0.561071	0.591833	0.133791	0.129589
136	0.759404	0.72882	0.602341	0.594816		136	0.562024	0.595772	0.132887	0.134165
137	0.756757	0.732466	0.600048	0.601831		137	0.565817	0.535751	0.133835	0.133906
138	0.759582	0.731905	0.61635	0.600313		138	0.560442	0.531439	0.128103	0.131122
139	0.753554	0.722972	0.60868	0.594741		139	0.567183	0.577776	0.129359	0.130509
140	0.759248	0.73333	0.606633	0.594268		140	0.564799	0.583187	0.130418	0.129212
141	0.753687	0.727676	0.615931	0.587079		141	0.570608	0.557666	0.129007	0.13058
142	0.747058	0.731344	0.614599	0.591731		142	0.571474	0.55837	0.132314	0.122442
143	0.770171	0.7321	0.616942	0.593323		143	0.5718	0.59316	0.130175	0.132491
144	0.755266	0.727633	0.604561	0.591805		144	0.56391	0.5592	0.132645	0.130037
145	0.758937	0.72554	0.601157	0.591208		145	0.572992	0.534341	0.131101	0.127985
146	0.753909	0.736199	0.608112	0.585164		146	0.565861	0.58269	0.129448	0.124966
147	0.761517	0.731625	0.602637	0.594567		147	0.566663	0.56374	0.129866	0.126877
148	0.761117	0.72541	0.610357	0.590985		148	0.56352	0.574231	0.127684	0.123339
149	0.754488	0.722109	0.603895	0.592378		149	0.56391	0.549787	0.127618	0.125957
150	0.753309	0.727374	0.601996	0.594592		150	0.56831	0.568218	0.12872	0.125249
151	0.763453	0.73497	0.611319	0.594019		151	0.561699	0.574977	0.128764	0.121522
152	0.7556	0.724202	0.610998	0.585462		152	0.564213	0.535212	0.124332	0.122702
153	0.763297	0.720275	0.603303	0.591905		153	0.566012	0.585986	0.127154	0.125131
154	0.760094	0.726856	0.605104	0.58178		154	0.56482	0.542365	0.128962	0.123433
155	0.754755	0.723404	0.602465	0.58994		155	0.56508	0.541308	0.126206	0.126381
156	0.759004	0.726576	0.604931	0.585761		156	0.570824	0.527479	0.125082	0.121735
157	0.754532	0.722497	0.60281	0.596806		157	0.561851	0.569898	0.128962	0.125013
158	0.758092	0.725389	0.609099	0.585935		158	0.56831	0.561107	0.126184	0.126216
159	0.757291	0.729791	0.605153	0.585338		159	0.564018	0.57222	0.127595	0.123905
160	0.761006	0.727957	0.605153	0.587601		160	0.564474	0.53571	0.12506	0.123763
161	0.758892	0.732121	0.601823	0.584691		161	0.570152	0.555219	0.123759	0.126216
162	0.766233	0.729618	0.596891	0.586283		162	0.568809	0.577092	0.125038	0.124376
163	0.763186	0.722562	0.602588	0.59086		163	0.564387	0.544936	0.126846	0.122773
164	0.756868	0.727568	0.602169	0.583721		164	0.564799	0.548896	0.125898	0.123268
165	0.763408	0.718764	0.604364	0.595388		165	0.563737	0.545267	0.12592	0.121452
166	0.759382	0.731798	0.598617	0.590935		166	0.571366	0.588682	0.129668	0.121593
167	0.753109	0.728971	0.602366	0.583571		167	0.563433	0.576408	0.125765	0.125178
168	0.757736	0.727568	0.607299	0.581084		168	0.568267	0.564839	0.12506	0.122749
169	0.758514	0.728302	0.60535	0.583795		169	0.556302	0.58014	0.125126	0.127254
170	0.756112	0.728151	0.597779	0.591507		170	0.566944	0.604169	0.127199	0.122678
171	0.764164	0.720275	0.607003	0.575536		171	0.572276	0.551466	0.124861	0.124612
172	0.76263	0.723166	0.598741	0.578347		172	0.571561	0.557977	0.129712	0.123339
173	0.755934	0.730503	0.594129	0.587228		173	0.572862	0.525053	0.126206	0.121499
174	0.760227	0.728777	0.604808	0.577974		174	0.572927	0.573692	0.12495	0.12164
175	0.753887	0.73156	0.604068	0.57688		175	0.56909	0.576097	0.124773	0.121003
176	0.763608	0.721785	0.604314	0.586631		176	0.572298	0.533865	0.126008	0.123032
177	0.759693	0.727568	0.59916	0.585387		177	0.568158	0.550741	0.12581	0.122702
178	0.752753	0.730287	0.598716	0.587999		178	0.56818	0.541639	0.125898	0.122773
179	0.758648	0.727762	0.600171	0.591805		179	0.566619	0.567928	0.122392	0.1194
180	0.764253	0.723468	0.602539	0.580288		180	0.569415	0.535813	0.125832	0.119352
181	0.760983	0.724914	0.606287	0.584168		181	0.569524	0.53092	0.126052	0.119164
182	0.755444	0.722541	0.59731	0.577949		182	0.558947	0.554037	0.124663	0.119777
183	0.754377	0.731474	0.597039	0.581482		183	0.564083	0.566788	0.124663	0.120202
184	0.768947	0.725454	0.597877	0.580984		184	0.562588	0.570209	0.121488	0.122183
185	0.76303	0.724439	0.599184	0.5779		185	0.564105	0.543671	0.12323	0.120933
186	0.754688	0.722195	0.5999	0.579517		186	0.562935	0.529739	0.123935	0.12348
187	0.759004	0.72677	0.602785	0.575387		187	0.564083	0.543671	0.121356	0.126452
188	0.756757	0.724849	0.595041	0.580387		188	0.564127	0.552835	0.128257	0.120579
189	0.752597	0.720469	0.599628	0.585014		189	0.565037	0.547237	0.126824	0.12315
190	0.747392	0.726964	0.594129	0.5829		190	0.565774	0.587438	0.125743	0.12157
191	0.760472	0.727892	0.600985	0.57581		191	0.567356	0.575164	0.125236	0.122183
192	0.74559	0.717837	0.597409	0.585114		192	0.563715	0.539296	0.12689	0.124141
193	0.755311	0.723382	0.595954	0.577875		193	0.561114	0.529677	0.125324	0.120744
194	0.757914	0.725151	0.598765	0.575934		194	0.566598	0.567949	0.123142	0.121735
195	0.761428	0.728712	0.595707	0.584218		195	0.567486	0.578937	0.127728	0.123692
196	0.761962	0.729597	0.601799	0.572303		196	0.566641	0.514977	0.125192	0.11947
197	0.762162	0.728841	0.593117	0.579964		197	0.566879	0.57278	0.122789	0.120296
198	0.763163	0.723663	0.596619	0.579268		198	0.566099	0.551964	0.124972	0.122607
199	0.767034	0.719412	0.597877	0.582825		199	0.568548	0.555551	0.124619	0.119801
200	0.75887	0.723166	0.595756	0.578969		200	0.564864	0.564694	0.124222	0.12374
201	0.7665	0.72144	0.594252	0.578745		201	0.565622	0.55779	0.126934	0.118456
202	0.769837	0.730481	0.596447	0.578422		202	0.560485	0.546739	0.124839	0.121098
203	0.759671	0.734624	0.596052	0.572974		203	0.563693	0.578916	0.123516	0.118527
204	0.755222	0.727137	0.598272	0.572999		204	0.569415	0.567845	0.121863	0.121239
205	0.767946	0.723878	0.594671	0.572924		205	0.566728	0.565482	0.122326	0.12289
206	0.76977	0.717124	0.602391	0.570636		206	0.566121	0.51562	0.124376	0.119423
207	0.764587	0.722282	0.598297	0.575561		207	0.562675	0.557272	0.124619	0.114824
208	0.763898	0.733308	0.598395	0.577178		208	0.566598	0.550077	0.125699	0.122159
209	0.759493	0.733071	0.594425	0.584915		209	0.565319	0.5677	0.123406	0.124943
210	0.755756	0.719735	0.596373	0.576407		210	0.568765	0.545454	0.123737	0.118456
211	0.76194	0.724806	0.594942	0.580561		211	0.564842	0.563699	0.127022	0.121051
212	0.760939	0.716369	0.594844	0.57387		212	0.569285	0.570499	0.125876	0.12374
213	0.755378	0.719066	0.596496	0.569616		213	0.56805	0.545661	0.124465	0.121805
214	0.753398	0.726705	0.597655	0.575014		214	0.565882	0.528661	0.124354	0.123575
215	0.763697	0.724439	0.596052	0.571531		215	0.561591	0.563035	0.122304	0.118881
216	0.758648	0.728992	0.602465	0.57183		216	0.566901	0.568654	0.122083	0.124376
217	0.756868	0.716132	0.588875	0.5879		217	0.561981	0.569338	0.122392	0.119824
218	0.757624	0.725324	0.597902	0.568248		218	0.56029	0.572282	0.123164	0.119376
219	0.760672	0.726684	0.587075	0.577676		219	0.56456	0.566829	0.122238	0.117064
220	0.768814	0.720599	0.595238	0.576308		220	0.55834	0.553167	0.122701	0.121098
221	0.758247	0.721764	0.592821	0.573322		221	0.569199	0.539981	0.121841	0.121947
222	0.759782	0.725022	0.589122	0.567029		222	0.564062	0.549455	0.122612	0.115791
223	0.756801	0.724051	0.589369	0.571357		223	0.570347	0.561854	0.122304	0.119753
224	0.755289	0.725173	0.595584	0.577402		224	0.569329	0.542738	0.122216	0.120815
225	0.761984	0.725842	0.598716	0.576979		225	0.568093	0.549621	0.125721	0.121711
226	0.755578	0.724353	0.584115	0.568646		226	0.56948	0.564652	0.121003	0.117654
227	0.758114	0.722087	0.592427	0.574317		227	0.561071	0.577258	0.124156	0.120249
228	0.758336	0.721591	0.590059	0.576009		228	0.561417	0.540457	0.125964	0.119777
229	0.760583	0.722303	0.589714	0.569069		229	0.560464	0.558205	0.125369	0.119211
230	0.758403	0.725389	0.589073	0.574641		230	0.569177	0.539545	0.124024	0.121664
231	0.759982	0.724353	0.591835	0.570909		231	0.56365	0.582171	0.125699	0.115885
232	0.758225	0.71816	0.592402	0.568347		232	0.569242	0.560091	0.121929	0.119282
233	0.76234	0.712075	0.58155	0.575437		233	0.569589	0.526961	0.124531	0.120673
234	0.764988	0.722282	0.593315	0.56872		234	0.563997	0.561211	0.123053	0.118244
235	0.755889	0.724137	0.590922	0.56877		235	0.568657	0.554597	0.120319	0.117961
236	0.764009	0.720361	0.584313	0.572327		236	0.565796	0.577901	0.124024	0.121428
237	0.758447	0.724785	0.579627	0.573845		237	0.559532	0.537845	0.126008	0.120107
238	0.760494	0.722109	0.593339	0.571208		238	0.563845	0.552026	0.122502	0.120886
239	0.757024	0.72308	0.588777	0.574218		239	0.564625	0.578999	0.121179	0.116003
240	0.754911	0.729165	0.592649	0.571034		240	0.563477	0.55497	0.121885	0.120744
241	0.752819	0.724698	0.584091	0.573148		241	0.557603	0.530112	0.12237	0.118881
242	0.763631	0.720599	0.582907	0.566009		242	0.56443	0.577797	0.120893	0.118739
243	0.754065	0.721958	0.590084	0.571059		243	0.562631	0.550969	0.121797	0.120272
244	0.755533	0.709486	0.589319	0.568994		244	0.56883	0.513795	0.122083	0.116829
245	0.759715	0.721203	0.589517	0.5678		245	0.565102	0.550098	0.11979	0.117135
246	0.758759	0.727741	0.589171	0.565412		246	0.563867	0.539877	0.122789	0.115508
247	0.763275	0.723706	0.589023	0.567576		247	0.565319	0.570416	0.121334	0.120768
248	0.765121	0.721785	0.5907	0.568322		248	0.565471	0.556235	0.122943	0.118008
249	0.753932	0.720426	0.591564	0.571084		249	0.563086	0.536104	0.121907	0.115956
250	0.750484	0.727158	0.584436	0.565536		250	0.570651	0.591315	0.124178	0.114163
251	0.75976	0.724547	0.587396	0.56668		251	0.56274	0.548958	0.119856	0.120178
252	0.75827	0.727503	0.595411	0.570686		252	0.565319	0.572178	0.125611	0.120461
253	0.759248	0.727115	0.587716	0.562974		253	0.559098	0.530299	0.122635	0.118432
254	0.758603	0.718894	0.59038	0.575014		254	0.563108	0.502185	0.120165	0.120933
255	0.756312	0.723943	0.583203	0.568098		255	0.567898	0.554017	0.121885	0.120414
256	0.76779	0.724439	0.586606	0.564292		256	0.564625	0.557064	0.124376	0.12072
257	0.75887	0.719412	0.59107	0.572327		257	0.561222	0.554452	0.121444	0.122254
258	0.758625	0.725885	0.591317	0.564765		258	0.560225	0.539836	0.122524	0.117984
259	0.761695	0.719994	0.580934	0.566755		259	0.5643	0.555675	0.121973	0.118763
260	0.75233	0.723555	0.583055	0.566656		260	0.562133	0.563015	0.120694	0.115107
261	0.753509	0.723878	0.584559	0.568745		261	0.560789	0.57278	0.12323	0.117678
262	0.75362	0.723857	0.592377	0.571506		262	0.563346	0.543215	0.122149	0.121876
263	0.76154	0.725626	0.590503	0.562501		263	0.56727	0.586774	0.125986	0.120225
264	0.759916	0.727072	0.589369	0.56683		264	0.563672	0.579974	0.121598	0.117465
265	0.76323	0.729963	0.585719	0.56571		265	0.563953	0.539214	0.121047	0.1148
266	0.753554	0.721742	0.591021	0.570536		266	0.557733	0.564798	0.122965	0.117206
267	0.763631	0.718268	0.588801	0.563447		267	0.563281	0.567306	0.123318	0.119848
268	0.757335	0.72718	0.591564	0.564466		268	0.567226	0.562724	0.120231	0.120036
269	0.752575	0.72869	0.586236	0.560984		269	0.569112	0.539089	0.125104	0.115956
270	0.757891	0.721267	0.589023	0.565909		270	0.56261	0.611695	0.12129	0.120084
271	0.766211	0.725907	0.584905	0.569641		271	0.5718	0.557437	0.119812	0.122607
272	0.759382	0.722584	0.5889	0.56484		272	0.573924	0.526048	0.1214	0.117843
273	0.753487	0.709378	0.591588	0.566059		273	0.564669	0.547382	0.12076	0.11204
274	0.763319	0.720253	0.580934	0.561432		274	0.569567	0.547672	0.124398	0.119046
275	0.750795	0.724202	0.585151	0.563845		275	0.567746	0.561936	0.125986	0.120036
276	0.772173	0.72623	0.584831	0.566855		276	0.558968	0.552482	0.12259	0.120461
277	0.757869	0.727978	0.58636	0.560461		277	0.563737	0.519538	0.119878	0.118621
278	0.757224	0.725734	0.590774	0.560039		278	0.566749	0.547299	0.124288	0.118527
279	0.761695	0.724763	0.588727	0.555387		279	0.56831	0.519124	0.123516	0.118928
280	0.756579	0.724806	0.580268	0.560312		280	0.56701	0.564238	0.124641	0.116946
281	0.765499	0.716714	0.584929	0.571855		281	0.566012	0.531169	0.118754	0.119164
282	0.764609	0.718872	0.585423	0.563596		282	0.562263	0.577216	0.12151	0.120909
283	0.751729	0.722109	0.590725	0.567427		283	0.562328	0.559842	0.123318	0.119635
284	0.758425	0.723447	0.576544	0.567949		284	0.562306	0.536788	0.122282	0.117772
285	0.765788	0.719347	0.582019	0.55979		285	0.559748	0.589552	0.1242	0.121027
286	0.764832	0.723706	0.588875	0.561655		286	0.557516	0.551798	0.122745	0.122537
287	0.755556	0.716477	0.582463	0.568795		287	0.560507	0.568675	0.123759	0.120461
288	0.759893	0.727676	0.582044	0.563297		288	0.573013	0.535378	0.122524	0.121263
289	0.763208	0.720491	0.584387	0.564641		289	0.564755	0.527976	0.125545	0.12065
290	0.758514	0.722541	0.585028	0.557252		290	0.567963	0.558163	0.123759	0.117418
291	0.756668	0.713521	0.581698	0.565163		291	0.560594	0.564445	0.122216	0.11763
292	0.751507	0.725087	0.578468	0.563646		292	0.563238	0.570209	0.120187	0.122301
293	0.755778	0.720706	0.582241	0.559964		293	0.56378	0.553809	0.119437	0.118975
294	0.757491	0.722821	0.580589	0.563123		294	0.562436	0.548232	0.123362	0.122183
295	0.763608	0.721246	0.576248	0.563447		295	0.565124	0.505108	0.121113	0.120414
296	0.756579	0.722282	0.585546	0.55969		296	0.568917	0.568115	0.125854	0.118598
297	0.754666	0.718915	0.583277	0.559342		297	0.564972	0.571681	0.120364	0.119494
298	0.759916	0.72377	0.582685	0.562103		298	0.564734	0.571142	0.121841	0.115083
299	0.752308	0.720232	0.578369	0.565387		299	0.562913	0.564404	0.122833	0.120249
300	0.759093	0.725885	0.577308	0.561058		300	0.555609	0.54535	0.125699	0.118598
301	0.760338	0.720253	0.577382	0.563745		301	0.560204	0.570997	0.121268	0.119069
302	0.759159	0.718052	0.577999	0.562899		302	0.565427	0.555592	0.122855	0.122513
303	0.761984	0.723015	0.574423	0.559218		303	0.563303	0.542344	0.12323	0.119541
304	0.756623	0.709421	0.579109	0.55974		304	0.562848	0.548979	0.119107	0.118692
305	0.760961	0.721634	0.585373	0.556854		305	0.558643	0.551301	0.118688	0.116192
306	0.754021	0.719843	0.578048	0.560611		306	0.556476	0.5145	0.121753	0.121475
307	0.757202	0.718635	0.573905	0.563024		307	0.56482	0.560921	0.123935	0.12006
308	0.758069	0.717276	0.5761	0.557451		308	0.567746	0.594217	0.12076	0.120343
309	0.756512	0.718721	0.576001	0.557725		309	0.564213	0.549766	0.121642	0.118999
310	0.76343	0.72623	0.579676	0.561581		310	0.567725	0.573547	0.123516	0.122725
311	0.762274	0.723145	0.580811	0.557551		311	0.56055	0.514334	0.123825	0.115225
312	0.750973	0.723922	0.578196	0.563173		312	0.560876	0.52043	0.123825	0.121334
313	0.765299	0.721095	0.583671	0.558571		313	0.565731	0.565378	0.124553	0.117843
314	0.746658	0.725777	0.582389	0.557103		314	0.566164	0.550119	0.121907	0.119517
315	0.75718	0.722001	0.582907	0.554441		315	0.560984	0.552441	0.122304	0.119164
316	0.761718	0.726899	0.578813	0.56372		316	0.570347	0.54535	0.120077	0.118833
317	0.764854	0.725864	0.581575	0.568919		317	0.560507	0.521923	0.120871	0.120084
318	0.757914	0.723404	0.576939	0.565735		318	0.562133	0.532849	0.122458	0.122183
319	0.769036	0.724785	0.577037	0.554242		319	0.567356	0.570769	0.120672	0.12164
320	0.758025	0.728259	0.575261	0.556357		320	0.561851	0.556898	0.120033	0.120036
321	0.761517	0.723339	0.575557	0.562526		321	0.57206	0.570395	0.121223	0.119423
322	0.752575	0.721872	0.581033	0.558795		322	0.566988	0.552835	0.125148	0.120036
323	0.762719	0.72116	0.579923	0.554491		323	0.566164	0.535191	0.121775	0.115083
324	0.761495	0.719584	0.583869	0.561606		324	0.560117	0.552731	0.120871	0.115107
325	0.761406	0.722174	0.584017	0.562327		325	0.571409	0.525571	0.122635	0.118951
326	0.758136	0.721483	0.57462	0.561133		326	0.562458	0.553249	0.122061	0.11822
327	0.758381	0.716391	0.574152	0.557128		327	0.564734	0.519289	0.119945	0.115484
328	0.757024	0.722648	0.574102	0.558795		328	0.562566	0.534963	0.119437	0.118102
329	0.754199	0.719304	0.575582	0.553869		329	0.562913	0.510789	0.123781	0.118102
330	0.770771	0.720663	0.577185	0.55974		330	0.566099	0.531957	0.121576	0.117395
331	0.760249	0.717448	0.578838	0.558073		331	0.568787	0.541038	0.12334	0.11638
332	0.761206	0.718764	0.574694	0.560511		332	0.569242	0.561605	0.119415	0.117277
333	0.758625	0.7239	0.571044	0.557228		333	0.561938	0.53345	0.123318	0.116758
334	0.759782	0.726748	0.573584	0.550785		334	0.560139	0.558764	0.120452	0.118904
335	0.762763	0.720447	0.577876	0.558795		335	0.565969	0.530299	0.119614	0.117159
336	0.756423	0.72226	0.573905	0.54979		336	0.560117	0.594383	0.118379	0.117088
337	0.755622	0.720901	0.571365	0.561855		337	0.563043	0.583291	0.122216	0.121758
338	0.754911	0.719671	0.577728	0.55576		338	0.558231	0.536767	0.121488	0.118668
339	0.755088	0.719196	0.573214	0.5578		339	0.561699	0.560464	0.121973	0.116451
340	0.765277	0.717923	0.577086	0.559516		340	0.563802	0.534258	0.121047	0.118126
341	0.759515	0.714039	0.577728	0.553795		341	0.564365	0.541204	0.120452	0.11848
342	0.76481	0.723425	0.578517	0.562476		342	0.560659	0.512344	0.122524	0.118267
343	0.757669	0.713801	0.57832	0.558024		343	0.558686	0.549186	0.122061	0.11789
344	0.754176	0.718117	0.581033	0.554765		344	0.56766	0.528785	0.12054	0.11631
345	0.76432	0.719174	0.575138	0.552302		345	0.567551	0.537244	0.124354	0.125344
346	0.764342	0.718549	0.579331	0.551431		346	0.558578	0.561895	0.124817	0.120249
347	0.756023	0.714341	0.577777	0.556655		347	0.559814	0.558847	0.118093	0.119376
348	0.752819	0.712981	0.574744	0.554292		348	0.568375	0.564487	0.124244	0.116451
349	0.761095	0.716887	0.57684	0.55265		349	0.563303	0.547548	0.116615	0.11697
350	0.758092	0.714449	0.577432	0.555884		350	0.565991	0.565005	0.123715	0.120437
351	0.756045	0.722001	0.578591	0.55178		351	0.562263	0.551446	0.120716	0.115743
352	0.758047	0.724634	0.568676	0.551207		352	0.562826	0.562351	0.12237	0.115791
353	0.754532	0.722001	0.578912	0.561904		353	0.559705	0.532351	0.120496	0.118267
354	0.766389	0.71542	0.579257	0.555859		354	0.558882	0.57222	0.122568	0.117678
355	0.765722	0.725432	0.578616	0.555461		355	0.564604	0.571328	0.122326	0.120319
356	0.759782	0.722303	0.575582	0.554168		356	0.56701	0.562268	0.119085	0.118031
357	0.762385	0.716132	0.576963	0.554292		357	0.556389	0.546802	0.120143	0.117819
358	0.770438	0.719735	0.569515	0.551431		358	0.566836	0.529801	0.120584	0.116027
359	0.764587	0.715959	0.583671	0.565337		359	0.567205	0.525841	0.124266	0.114918
360	0.758781	0.72992	0.572721	0.557601		360	0.559098	0.561066	0.12054	0.121829
361	0.761784	0.716369	0.579824	0.556904		361	0.561352	0.543609	0.120121	0.117583
362	0.756846	0.71624	0.578986	0.552824		362	0.561266	0.563326	0.122987	0.11881
363	0.75887	0.722994	0.575508	0.550959		363	0.564582	0.541577	0.121554	0.118338
364	0.759315	0.723015	0.574645	0.550486		364	0.563065	0.544728	0.117674	0.118999
365	0.760427	0.714729	0.576618	0.555063		365	0.559055	0.543236	0.120011	0.119069
366	0.769637	0.720167	0.572228	0.554242		366	0.562783	0.557873	0.123516	0.116215
367	0.759738	0.721224	0.57319	0.547227		367	0.565211	0.552897	0.119658	0.121876
368	0.761784	0.712809	0.577333	0.554591		368	0.560204	0.526608	0.121201	0.119895
369	0.750995	0.714319	0.582636	0.556158		369	0.555088	0.550326	0.122899	0.11973
370	0.759649	0.723404	0.570748	0.5527		370	0.563043	0.554825	0.122921	0.118126
371	0.756112	0.712658	0.572573	0.555237		371	0.561092	0.542427	0.121775	0.118291
372	0.76343	0.721224	0.573486	0.55566		372	0.563693	0.542386	0.121819	0.11848
373	0.762585	0.720253	0.57647	0.55576		373	0.564517	0.525882	0.124068	0.1148
374	0.754532	0.724008	0.571735	0.549839		374	0.56482	0.570623	0.119482	0.119612
375	0.749883	0.715204	0.577481	0.554715		375	0.565991	0.53799	0.122348	0.117725
376	0.758114	0.718354	0.575064	0.557775		376	0.566251	0.555074	0.120827	0.116333
377	0.767346	0.724288	0.567024	0.548546		377	0.563108	0.542344	0.120341	0.122018
378	0.758025	0.723684	0.579676	0.552004		378	0.560204	0.550969	0.120452	0.120862
379	0.756023	0.728021	0.573313	0.561481		379	0.555739	0.543422	0.123561	0.117772
380	0.750439	0.726036	0.577062	0.553596		380	0.556541	0.524079	0.121223	0.117442
381	0.754999	0.719066	0.573436	0.552824		381	0.561678	0.555654	0.121135	0.120532
382	0.754933	0.721246	0.573239	0.549416		382	0.568028	0.503346	0.123516	0.114281
383	0.751329	0.712636	0.568652	0.556879		383	0.559857	0.564155	0.122546	0.119706
384	0.762719	0.720404	0.570477	0.550312		384	0.561829	0.550388	0.122502	0.118857
385	0.758648	0.718074	0.57906	0.553819		385	0.553268	0.540706	0.124751	0.119517
386	0.75936	0.717017	0.576051	0.552277		386	0.560637	0.556401	0.120011	0.118197
387	0.758425	0.725324	0.578147	0.553446		387	0.565167	0.547859	0.121113	0.119116
388	0.757091	0.719822	0.578591	0.549864		388	0.563086	0.534528	0.121973	0.119187
389	0.762874	0.714924	0.568923	0.555486		389	0.563823	0.583042	0.122017	0.118668
390	0.76263	0.715895	0.569589	0.552078		390	0.568462	0.561646	0.124156	0.118692
391	0.761629	0.722843	0.569515	0.552128		391	0.564799	0.542323	0.121929	0.121428
392	0.752375	0.712723	0.572647	0.543819		392	0.569415	0.554576	0.122855	0.116569
393	0.755956	0.708083	0.575089	0.554242		393	0.569719	0.567638	0.121422	0.121782
394	0.753442	0.719951	0.568208	0.553023		394	0.561613	0.573837	0.121047	0.118574
395	0.752686	0.726878	0.573658	0.556581		395	0.559228	0.547196	0.119967	0.116144
396	0.76452	0.715571	0.578838	0.555188		396	0.564539	0.552586	0.118842	0.119683
397	0.757224	0.722087	0.57319	0.556282		397	0.563173	0.547196	0.123561	0.114187
398	0.761428	0.714168	0.57208	0.55061		398	0.562891	0.544645	0.121334	0.119022
399	0.759626	0.729855	0.573362	0.547501		399	0.563325	0.543381	0.120716	0.120485
400	0.760472	0.714643	0.568948	0.552103		400	0.561743	0.555136	0.125501	0.117984
401	0.763052	0.722023	0.568257	0.547551		401	0.566359	0.548875	0.120782	0.118692
402	0.763786	0.721052	0.578566	0.540884		402	0.556801	0.530755	0.120275	0.116545
403	0.76303	0.714751	0.575508	0.55362		403	0.559055	0.564362	0.118511	0.117819
404	0.757202	0.717966	0.57314	0.543894		404	0.558643	0.528744	0.120694	0.117206
405	0.757535	0.722627	0.568849	0.550859		405	0.565687	0.547942	0.121951	0.117159
406	0.761651	0.719606	0.574472	0.543919		406	0.56495	0.561543	0.12076	0.120673
407	0.754532	0.720555	0.571291	0.547202		407	0.562761	0.543464	0.120518	0.11822
408	0.762474	0.722411	0.563571	0.552874		408	0.560984	0.527313	0.121708	0.117064
409	0.75907	0.71747	0.56991	0.551506		409	0.566381	0.550741	0.12226	0.114894
410	0.752464	0.714708	0.57721	0.55668		410	0.563563	0.573941	0.122127	0.118881
411	0.75649	0.721311	0.56626	0.545088		411	0.561461	0.540167	0.121334	0.120367
412	0.758425	0.724116	0.566383	0.548794		412	0.562089	0.564901	0.122679	0.118621
413	0.764965	0.721203	0.57388	0.550536		413	0.570456	0.553353	0.123671	0.117654
414	0.757914	0.717124	0.577234	0.548546		414	0.561461	0.55128	0.12129	0.118362
415	0.766834	0.715981	0.567739	0.54561		415	0.558253	0.500195	0.122943	0.117819
416	0.752641	0.717578	0.567295	0.549118		416	0.565037	0.522337	0.122282	0.118385
417	0.755444	0.714298	0.564508	0.55071		417	0.566099	0.570001	0.120341	0.117418
418	0.759871	0.717642	0.574127	0.553372		418	0.565514	0.543443	0.121069	0.117914
419	0.754021	0.711255	0.5743	0.552103		419	0.560897	0.554867	0.121863	0.119517
420	0.758092	0.720145	0.565742	0.552974		420	0.561678	0.523498	0.121753	0.114092
421	0.760494	0.722433	0.562535	0.551581		421	0.569719	0.553892	0.123053	0.116451
422	0.759137	0.714125	0.572968	0.545386		422	0.564885	0.549538	0.122414	0.121381
423	0.76541	0.720491	0.571661	0.545013		423	0.563151	0.535855	0.121731	0.117796
424	0.755734	0.717211	0.578591	0.548894		424	0.567248	0.560921	0.118203	0.117159
425	0.759916	0.720232	0.572647	0.555163		425	0.571193	0.513588	0.120937	0.11848
426	0.759337	0.717017	0.573436	0.546108		426	0.563758	0.570582	0.120827	0.11855
427	0.758648	0.716887	0.566728	0.552053		427	0.559944	0.571971	0.116968	0.118881
428	0.757491	0.719002	0.574152	0.545063		428	0.565124	0.552254	0.120253	0.114824
429	0.765455	0.717254	0.573116	0.555486		429	0.560681	0.516698	0.120871	0.116333
430	0.756623	0.722109	0.565396	0.546829		430	0.563498	0.553084	0.119437	0.117843
431	0.761473	0.722907	0.572968	0.546556		431	0.560811	0.568094	0.120055	0.113739
432	0.755667	0.724159	0.570674	0.542501		432	0.555999	0.567804	0.1214	0.121404
433	0.759582	0.724353	0.576026	0.547352		433	0.566273	0.564155	0.123098	0.116475
434	0.759782	0.722195	0.567123	0.54974		434	0.558058	0.560382	0.121157	0.114753
435	0.760316	0.720124	0.572943	0.547625		435	0.560204	0.555219	0.121598	0.115838
436	0.762229	0.714967	0.575903	0.54877		436	0.563043	0.544791	0.118644	0.116121
437	0.756201	0.712183	0.571414	0.547526		437	0.562675	0.533823	0.124906	0.118716
438	0.765455	0.721073	0.573609	0.545262		438	0.5599	0.547071	0.118203	0.115201
439	0.77046	0.718635	0.566999	0.54576		439	0.561439	0.538467	0.121223	0.11638
440	0.763875	0.719951	0.571167	0.546829		440	0.558361	0.565295	0.120804	0.118999
441	0.754911	0.713543	0.574793	0.556332		441	0.558968	0.544728	0.119526	0.118008
442	0.759515	0.71542	0.570625	0.547153		442	0.561439	0.556919	0.121025	0.118149
443	0.761895	0.721311	0.569342	0.544839		443	0.566923	0.539317	0.121444	0.118267
444	0.752797	0.715204	0.57097	0.550436		444	0.563455	0.523706	0.119217	0.118904
445	0.759204	0.725022	0.57097	0.545809		445	0.565145	0.53741	0.11979	0.118197
446	0.768502	0.715851	0.570921	0.54561		446	0.563216	0.512697	0.119371	0.116522
447	0.75629	0.718009	0.57647	0.543471		447	0.570954	0.571183	0.120275	0.116899
448	0.749928	0.704631	0.569367	0.549043		448	0.56029	0.486117	0.119834	0.120013
449	0.760094	0.718743	0.573584	0.552352		449	0.566749	0.568198	0.121334	0.116687
450	0.752641	0.713391	0.568257	0.545163		450	0.55615	0.533968	0.122524	0.120414
451	0.762496	0.71829	0.564484	0.55071		451	0.561461	0.521674	0.121422	0.114611
452	0.756245	0.71201	0.574423	0.54867		452	0.556584	0.533657	0.121973	0.119895
453	0.764988	0.722087	0.572672	0.546506		453	0.562458	0.553851	0.11968	0.121003
454	0.764031	0.721677	0.574522	0.551556		454	0.557039	0.554784	0.119702	0.118786
455	0.759315	0.716779	0.5688	0.548173		455	0.561873	0.539566	0.11774	0.118527
456	0.758247	0.716348	0.564928	0.548297		456	0.568115	0.518647	0.119151	0.11914
457	0.758114	0.720383	0.569416	0.549292		457	0.55925	0.518357	0.122458	0.114069
458	0.755622	0.71624	0.573091	0.549317		458	0.560615	0.557313	0.120518	0.118833
459	0.764164	0.70858	0.570477	0.545337		459	0.556757	0.528723	0.121532	0.119282
460	0.767635	0.720426	0.568159	0.549143		460	0.560876	0.548709	0.117762	0.116593
461	0.754087	0.722109	0.573264	0.546904		461	0.56313	0.542821	0.123759	0.119565
462	0.75253	0.71419	0.572647	0.546307		462	0.556497	0.548709	0.120033	0.117324
463	0.752664	0.718182	0.567517	0.540934		463	0.564495	0.514355	0.118467	0.113007
464	0.751707	0.711903	0.564829	0.539963		464	0.563888	0.521404	0.121885	0.119541
465	0.757891	0.725389	0.565914	0.546357		465	0.563953	0.557873	0.121775	0.119801
466	0.753709	0.718484	0.577382	0.55071		466	0.561613	0.539151	0.119239	0.12098
467	0.755422	0.712054	0.570526	0.542725		467	0.562219	0.535606	0.12237	0.120107
468	0.762385	0.713586	0.566235	0.543222		468	0.562306	0.511411	0.121378	0.121947
469	0.76125	0.716477	0.577136	0.547401		469	0.564799	0.549704	0.119019	0.117017
470	0.750595	0.716067	0.568307	0.543745		470	0.562783	0.536	0.121268	0.123291
471	0.766789	0.720232	0.571858	0.537401		471	0.55951	0.552648	0.122392	0.116923
472	0.758359	0.717254	0.571907	0.543894		472	0.55886	0.538384	0.121179	0.115626
473	0.76372	0.713111	0.566975	0.547501		473	0.559553	0.529117	0.11893	0.117112
474	0.761606	0.71242	0.570896	0.542725		474	0.557321	0.546947	0.121797	0.118857
475	0.753576	0.71283	0.568627	0.551581		475	0.563802	0.533865	0.122546	0.116946
476	0.755578	0.709292	0.576717	0.54576		476	0.569459	0.576366	0.119923	0.119305
477	0.757224	0.720944	0.567739	0.54974		477	0.560962	0.543671	0.119923	0.117536
478	0.760405	0.710435	0.5688	0.537899		478	0.563195	0.536332	0.122216	0.116333
479	0.758247	0.726446	0.572401	0.547501		479	0.561786	0.543401	0.118864	0.117843
480	0.763608	0.717297	0.574349	0.550163		480	0.558015	0.54506	0.119349	0.115508
481	0.758492	0.719886	0.568948	0.54561		481	0.56287	0.558453	0.118886	0.115696
482	0.761851	0.715938	0.568898	0.550138		482	0.559423	0.568011	0.121753	0.116663
483	0.758181	0.71611	0.564656	0.544068		483	0.568743	0.510706	0.125435	0.113998
484	0.759226	0.723274	0.563127	0.547078		484	0.561786	0.561999	0.119636	0.118645
485	0.753865	0.719865	0.566358	0.542128		485	0.567595	0.55694	0.121201	0.119164
486	0.757535	0.717599	0.57314	0.544416		486	0.560312	0.578046	0.120319	0.116616
487	0.754065	0.713025	0.569614	0.542053		487	0.564582	0.580285	0.121157	0.12039
488	0.758514	0.712852	0.567468	0.547949		488	0.556974	0.535585	0.123472	0.114328
489	0.755333	0.714751	0.570921	0.551257		489	0.563823	0.526961	0.119019	0.117064
490	0.756668	0.723922	0.567098	0.540884		490	0.562089	0.520036	0.119967	0.114187
491	0.76174	0.719757	0.563917	0.547053		491	0.562024	0.55128	0.121907	0.116923
492	0.754999	0.719584	0.566975	0.549491		492	0.564257	0.579601	0.121091	0.116262
493	0.759604	0.720167	0.569096	0.54173		493	0.555349	0.537555	0.12076	0.118338
494	0.755823	0.719304	0.565002	0.540536		494	0.555955	0.533325	0.120364	0.116994
495	0.759626	0.711169	0.562264	0.543247		495	0.565601	0.545806	0.119636	0.116711
496	0.759493	0.720857	0.568405	0.541207		496	0.558426	0.509752	0.122436	0.117513
497	0.757313	0.720706	0.565643	0.542327		497	0.567356	0.583913	0.121268	0.114635
498	0.768191	0.710543	0.565939	0.547053		498	0.561461	0.551881	0.119856	0.11756
499	0.757647	0.721526	0.569466	0.544715		499	0.55602	0.536809	0.124244	0.118668
500	0.75976	0.720728	0.563448	0.548396		500	0.561136	0.568011	0.121179	0.119541
501	0.756267	0.709033	0.563251	0.54362		501	0.559077	0.548481	0.122017	0.117748
502	0.759426	0.713564	0.56145	0.541257		502	0.560572	0.519207	0.122921	0.117725
503	0.75718	0.721548	0.573486	0.547974		503	0.564929	0.555737	0.123847	0.1194
504	0.757424	0.71296	0.572425	0.540784		504	0.559792	0.55553	0.12065	0.11855
505	0.75629	0.715139	0.565742	0.540287		505	0.561981	0.543899	0.121201	0.119376
506	0.758314	0.712701	0.568627	0.545362		506	0.557798	0.52922	0.12162	0.112889
507	0.76343	0.724871	0.570378	0.538645		507	0.558101	0.566021	0.119989	0.117607
508	0.768413	0.720296	0.564755	0.539167		508	0.561504	0.569234	0.116968	0.120178
509	0.76561	0.716822	0.565421	0.549317		509	0.566164	0.527562	0.122149	0.116923
510	0.761851	0.717621	0.561154	0.542327		510	0.557191	0.564217	0.122987	0.118975
511	0.760939	0.726425	0.559798	0.543421		511	0.559944	0.56318	0.11882	0.112205
512	0.757135	0.711536	0.56473	0.540212		512	0.561851	0.546677	0.12065	0.11631
513	0.755467	0.714449	0.569836	0.542725		513	0.558036	0.557458	0.119658	0.120178
514	0.757469	0.720167	0.56769	0.535088		514	0.557169	0.525571	0.119393	0.115225
515	0.755734	0.716261	0.563201	0.543794		515	0.560659	0.558702	0.119658	0.114541
516	0.752997	0.712766	0.567493	0.542824		516	0.566576	0.561377	0.119041	0.116663
517	0.76323	0.722648	0.573757	0.542302		517	0.553853	0.551363	0.121157	0.118031
518	0.759515	0.713089	0.568923	0.544914		518	0.562219	0.550202	0.121025	0.115838
519	0.761428	0.717944	0.56441	0.539391		519	0.561959	0.528889	0.117916	0.115578
520	0.754933	0.716887	0.567221	0.535237		520	0.557776	0.546905	0.119173	0.117536
521	0.766411	0.711644	0.569614	0.542899		521	0.559857	0.547569	0.123208	0.118739
522	0.752842	0.71583	0.562733	0.546531		522	0.567963	0.559117	0.119504	0.118881
523	0.764454	0.720037	0.564336	0.544939		523	0.567746	0.564549	0.121841	0.116144
524	0.766656	0.717383	0.564804	0.538769		524	0.560897	0.529759	0.121201	0.115838
525	0.757936	0.719757	0.560217	0.539043		525	0.556497	0.536394	0.11957	0.116734
526	0.762385	0.722821	0.563448	0.536854		526	0.566316	0.53289	0.118798	0.117654
527	0.75758	0.712075	0.569268	0.546232		527	0.561461	0.544334	0.1199	0.121381
528	0.768391	0.71857	0.574102	0.543073		528	0.561851	0.521197	0.120452	0.116545
529	0.758692	0.71119	0.569071	0.539118		529	0.559683	0.531936	0.121775	0.117253
530	0.758003	0.709939	0.561253	0.537053		530	0.565471	0.55864	0.121025	0.114257
531	0.756668	0.715247	0.567197	0.5427		531	0.567248	0.543215	0.12065	0.115154
532	0.757602	0.717664	0.563744	0.537202		532	0.557104	0.536643	0.121973	0.11697
533	0.766211	0.71993	0.565742	0.539963		533	0.562978	0.544086	0.117762	0.117347
534	0.75778	0.720426	0.567616	0.550188		534	0.559748	0.512655	0.119019	0.116711
535	0.756312	0.711665	0.559083	0.543148		535	0.570651	0.526898	0.117453	0.117324
536	0.764365	0.720663	0.565051	0.541804		536	0.563672	0.552503	0.122149	0.115343
537	0.771884	0.717491	0.565544	0.545983		537	0.557971	0.555219	0.11871	0.115012
538	0.759115	0.718829	0.569145	0.543546		538	0.564885	0.502081	0.122679	0.120131
539	0.752397	0.71857	0.563473	0.539839		539	0.563585	0.581881	0.122943	0.113267
540	0.759315	0.722951	0.562683	0.538869		540	0.559814	0.552234	0.120011	0.120296
541	0.756957	0.722821	0.570921	0.544814		541	0.563672	0.527085	0.120055	0.116663
542	0.758403	0.715959	0.563177	0.53867		542	0.561786	0.523602	0.124354	0.118456
543	0.758536	0.718635	0.563843	0.537526		543	0.557234	0.549455	0.120981	0.116239
544	0.762229	0.715808	0.560118	0.534988		544	0.555609	0.537223	0.121047	0.116428
545	0.76125	0.720555	0.57134	0.537401		545	0.562176	0.51448	0.122061	0.115838
546	0.759515	0.714729	0.559305	0.545362		546	0.556974	0.511059	0.121907	0.112913
547	0.766433	0.719066	0.560538	0.540262		547	0.556237	0.52269	0.121069	0.115979
548	0.75253	0.714729	0.567098	0.544317		548	0.560767	0.529158	0.118754	0.115366
549	0.758959	0.714427	0.558392	0.544889		549	0.560355	0.555737	0.121488	0.1173
550	0.760961	0.717427	0.568282	0.540834		550	0.558015	0.525115	0.121113	0.120131
551	0.762185	0.708234	0.562831	0.545362		551	0.555804	0.554639	0.121069	0.117182
552	0.762808	0.724051	0.566851	0.537849		552	0.559315	0.519559	0.119768	0.118244
553	0.757469	0.722023	0.564533	0.541058		553	0.565861	0.544169	0.121973	0.119258
554	0.760405	0.713284	0.564089	0.543073		554	0.557949	0.548958	0.120694	0.112866
555	0.758803	0.723835	0.564656	0.537575		555	0.557234	0.540768	0.121488	0.116121
556	0.762808	0.718203	0.560094	0.542575		556	0.559748	0.527168	0.121664	0.119329
557	0.766789	0.717729	0.565717	0.538471		557	0.561959	0.57759	0.119482	0.117701
558	0.762941	0.712097	0.570428	0.542824		558	0.566771	0.547444	0.117409	0.112229
559	0.756223	0.723641	0.563349	0.535411		559	0.564582	0.519994	0.121532	0.119824
560	0.760249	0.718031	0.563275	0.529938		560	0.565319	0.529448	0.123494	0.12131
561	0.762029	0.709335	0.566506	0.539615		561	0.557191	0.513899	0.121245	0.1173
562	0.757691	0.715053	0.5633	0.547551		562	0.56055	0.557375	0.121686	0.119329
563	0.757847	0.719347	0.570551	0.547078		563	0.561981	0.507617	0.119702	0.117229
564	0.763764	0.718095	0.561204	0.538844		564	0.557169	0.545848	0.117255	0.116522
565	0.758648	0.718182	0.565396	0.542824		565	0.557603	0.56571	0.116571	0.116286
566	0.766144	0.725454	0.560636	0.543421		566	0.553441	0.520181	0.120055	0.112182
567	0.761072	0.718441	0.573091	0.535859		567	0.55886	0.558412	0.116814	0.115791
568	0.766522	0.721073	0.565199	0.534142		568	0.560529	0.543028	0.118313	0.116074
569	0.759982	0.716844	0.56076	0.543521		569	0.564257	0.526732	0.119327	0.116946
570	0.761606	0.723209	0.567789	0.542725		570	0.565189	0.584618	0.122348	0.114611
571	0.757958	0.72705	0.566703	0.537028		571	0.555847	0.573236	0.122502	0.115201
572	0.758915	0.715614	0.555778	0.535685		572	0.545595	0.580119	0.123539	0.118244
573	0.757268	0.718635	0.560118	0.537725		573	0.560746	0.530112	0.120055	0.115366
574	0.761139	0.719843	0.560192	0.540536		574	0.556606	0.536124	0.121157	0.118291
575	0.757157	0.718311	0.565396	0.540461		575	0.564192	0.510209	0.121179	0.114517
576	0.758603	0.712377	0.566333	0.544964		576	0.562956	0.569089	0.120562	0.116781
577	0.75233	0.71542	0.562017	0.548247		577	0.563065	0.557023	0.120011	0.120084
578	0.763742	0.71255	0.567295	0.547302		578	0.557213	0.543401	0.121819	0.116593
579	0.759649	0.715161	0.566432	0.54474		579	0.564495	0.516988	0.121003	0.11263
580	0.752619	0.713176	0.562905	0.538446		580	0.560225	0.531812	0.121356	0.115932
581	0.755934	0.712852	0.566383	0.54158		581	0.561049	0.54365	0.120011	0.118079
582	0.76214	0.718117	0.556468	0.545088		582	0.558621	0.515744	0.120165	0.119565
583	0.760694	0.71529	0.560636	0.534391		583	0.559077	0.511535	0.123098	0.119635
584	0.764387	0.717254	0.560636	0.542774		584	0.55394	0.527645	0.118798	0.116451
585	0.760739	0.719649	0.561771	0.537252		585	0.555067	0.564922	0.119856	0.116003
586	0.768258	0.714211	0.562807	0.544292		586	0.561244	0.518336	0.117696	0.116333
587	0.757758	0.719822	0.561722	0.543521		587	0.558491	0.546615	0.120981	0.116734
588	0.761918	0.715485	0.559157	0.545436		588	0.555717	0.531833	0.12076	0.115201
589	0.759271	0.713111	0.56145	0.543421		589	0.559012	0.540561	0.120937	0.117159
590	0.763853	0.712399	0.562807	0.537426		590	0.554286	0.579746	0.12162	0.116994
591	0.757602	0.719433	0.555901	0.541307		591	0.562219	0.536746	0.119702	0.11546
592	0.753175	0.709205	0.566703	0.536307		592	0.560767	0.547859	0.122701	0.119989
593	0.765877	0.722066	0.557036	0.538645		593	0.559315	0.54902	0.117541	0.115767
594	0.762496	0.718937	0.562289	0.535461		594	0.560702	0.511079	0.120099	0.116074
595	0.757068	0.71993	0.566777	0.540511		595	0.560724	0.560464	0.121091	0.115791
596	0.759115	0.71501	0.56626	0.53459		596	0.555197	0.540914	0.118401	0.114564
597	0.75273	0.713974	0.562683	0.537078		597	0.562219	0.584887	0.119504	0.117914
598	0.754621	0.720145	0.565224	0.538595		598	0.553224	0.562165	0.121797	0.116711
599	0.768035	0.719822	0.566358	0.54163		599	0.558708	0.522192	0.118335	0.118456
600	0.761095	0.727072	0.560266	0.533297		600	0.559272	0.522876	0.119526	0.112889
601	0.758692	0.717578	0.564878	0.540983		601
602	0.763453	0.719369	0.569318	0.54163		602
603	0.766211	0.714708	0.562338	0.537476		603
604	0.758514	0.714233	0.567443	0.543894		604
605	0.761606	0.717103	0.566654	0.545038		605
606	0.764387	0.719282	0.555852	0.542725		606
607	0.751218	0.71898	0.555753	0.534341		607
608	0.756757	0.715269	0.568159	0.540759		608
609	0.768369	0.716844	0.562338	0.543098		609
610	0.756067	0.713974	0.562881	0.541257		610
611	0.757313	0.715571	0.55817	0.539839		611
612	0.757691	0.7146	0.566087	0.545038		612
613	0.763186	0.7053	0.565643	0.542451		613
614	0.752686	0.712291	0.561228	0.541929		614
615	0.770549	0.72103	0.559379	0.541456		615
616	0.763364	0.719412	0.559477	0.536978		616
617	0.760338	0.708558	0.556937	0.540038		617
618	0.764009	0.712162	0.557677	0.541854		618
619	0.754977	0.714233	0.556962	0.539541		619
620	0.759026	0.716973	0.56912	0.534242		620
621	0.768369	0.716585	0.56002	0.53663		621
622	0.760494	0.716822	0.561228	0.533894		622
623	0.756712	0.714147	0.556641	0.534963		623
624	0.754288	0.714643	0.55378	0.539068		624
625	0.753442	0.716671	0.566851	0.53566		625
626	0.759382	0.717297	0.560094	0.538421		626
627	0.770126	0.724785	0.561968	0.539142		627
628	0.759004	0.712852	0.572499	0.533197		628
629	0.757224	0.719347	0.562609	0.534914		629
630	0.763608	0.71693	0.559132	0.533894		630
631	0.755734	0.718441	0.554742	0.539391		631
632	0.759893	0.71337	0.56404	0.535933		632
633	0.767168	0.718829	0.56589	0.539516		633
634	0.756112	0.720296	0.568381	0.536978		634
635	0.759893	0.718657	0.558811	0.534416		635
636	0.764765	0.718527	0.559009	0.540138		636
637	0.763875	0.715096	0.559946	0.536207		637
638	0.762118	0.713133	0.562856	0.535585		638
639	0.767946	0.709248	0.560414	0.537202		639
640	0.758581	0.721332	0.566432	0.540784		640
641	0.762496	0.707824	0.561302	0.539466		641
642	0.763519	0.710586	0.55711	0.534665		642
643	0.75956	0.708925	0.55997	0.535013		643
644	0.761895	0.710953	0.567147	0.533321		644
645	0.760872	0.714319	0.563399	0.53061		645
646	0.76263	0.715657	0.558392	0.542327		646
647	0.756757	0.717772	0.561623	0.53571		647
648	0.756134	0.711579	0.564533	0.540287		648
649	0.759582	0.712334	0.563843	0.539267		649
650	0.761095	0.715161	0.562585	0.543844		650
651	0.755022	0.718182	0.561919	0.534516		651
652	0.761784	0.7157	0.562979	0.531207		652
653	0.756267	0.712874	0.567024	0.539043		653
654	0.758158	0.7198	0.564286	0.538794		654
655	0.752419	0.716801	0.562141	0.534167		655
656	0.762452	0.716067	0.564533	0.537874		656
657	0.765121	0.711622	0.560686	0.541481		657
658	0.749661	0.719498	0.559453	0.53959		658
659	0.763497	0.718959	0.560094	0.533172		659
660	0.758247	0.717664	0.562979	0.536257		660
661	0.757869	0.717276	0.564755	0.539043		661
662	0.762474	0.723102	0.572031	0.532625		662
663	0.762719	0.703638	0.563448	0.532326		663
664	0.754399	0.715031	0.563029	0.541605		664
665	0.756001	0.714255	0.555901	0.53673		665
666	0.762563	0.711342	0.558984	0.533794		666
667	0.762541	0.71242	0.561253	0.530784		667
668	0.759159	0.723102	0.560932	0.540162		668
669	0.761139	0.716714	0.565618	0.536431		669
670	0.761784	0.710651	0.557504	0.542625		670
671	0.762696	0.718959	0.559453	0.540436		671
672	0.754532	0.711493	0.564015	0.541232		672
673	0.766278	0.715506	0.56182	0.531207		673
674	0.764743	0.714945	0.563744	0.539914		674
675	0.758225	0.717362	0.556049	0.536331		675
676	0.758803	0.717578	0.560044	0.54158		676
677	0.758381	0.722303	0.562535	0.533496		677
678	0.753309	0.713262	0.559576	0.537575		678
679	0.756201	0.711018	0.562634	0.539093		679
680	0.752575	0.711298	0.565396	0.535336		680
681	0.75778	0.711147	0.560069	0.547377		681
682	0.760783	0.7187	0.559502	0.538023		682
683	0.753398	0.713586	0.55743	0.542924		683
684	0.760828	0.712917	0.56256	0.538894		684
685	0.76154	0.712032	0.559009	0.53255		685
686	0.759182	0.708277	0.558787	0.538396		686
687	0.762185	0.707867	0.565618	0.53367		687
688	0.760316	0.719822	0.562955	0.536904		688
689	0.768013	0.714837	0.557652	0.535137		689
690	0.768146	0.711687	0.56219	0.543769		690
691	0.75451	0.709119	0.556863	0.531257		691
692	0.76452	0.711298	0.56076	0.530436		692
693	0.762385	0.712658	0.563399	0.539914		693
694	0.757002	0.709076	0.559453	0.533421		694
695	0.755289	0.715118	0.567172	0.533197		695
696	0.758381	0.716304	0.559428	0.545138		696
697	0.760716	0.715333	0.560094	0.532003		697
698	0.757268	0.716779	0.559798	0.537451		698
699	0.760272	0.724504	0.563374	0.540337		699
700	0.763252	0.713003	0.558441	0.542252		700
701	0.760494	0.715333	0.554249	0.531232		701
702	0.752753	0.720469	0.557011	0.533819		702
703	0.752664	0.721699	0.564188	0.529441		703
704	0.756601	0.71734	0.560044	0.54071		704
705	0.760494	0.718031	0.56187	0.535734		705
706	0.762763	0.71447	0.556715	0.540337		706
707	0.757157	0.713413	0.558713	0.538297		707
708	0.758692	0.717772	0.560291	0.538919		708
709	0.757936	0.715506	0.558071	0.537177		709
710	0.754466	0.714708	0.557701	0.538172		710
711	0.763141	0.714535	0.557356	0.537874		711
712	0.764231	0.714665	0.559551	0.531605		712
713	0.762452	0.71706	0.562831	0.532152		713
714	0.757113	0.716283	0.557455	0.533297		714
715	0.755311	0.712032	0.558071	0.537774		715
716	0.757291	0.707155	0.56256	0.534665		716
717	0.760472	0.707565	0.564854	0.531381		717
718	0.758114	0.716909	0.561105	0.53367		718
719	0.762696	0.714406	0.556123	0.533297		719
720	0.756312	0.711471	0.556912	0.533421		720
721	0.759715	0.717405	0.563917	0.540113		721
722	0.752085	0.713154	0.55669	0.53959		722
723	0.761362	0.714643	0.561401	0.535013		723
724	0.763186	0.709874	0.5633	0.532351		724
725	0.766256	0.713607	0.565273	0.536331		725
726	0.75798	0.711579	0.554989	0.538172		726
727	0.754221	0.714449	0.56002	0.527575		727
728	0.76303	0.714427	0.554199	0.536555		728
729	0.759649	0.718721	0.55452	0.528869		729
730	0.75718	0.712205	0.555901	0.539466		730
731	0.750884	0.709421	0.549513	0.536953		731
732	0.756379	0.714211	0.559132	0.535287		732
733	0.758781	0.716261	0.560562	0.528869		733
734	0.760783	0.70968	0.555161	0.537277		734
735	0.764743	0.716175	0.559921	0.536929		735
736	0.758247	0.713046	0.557554	0.534491		736
737	0.766055	0.711298	0.559107	0.535063		737
738	0.764943	0.719045	0.558811	0.534366		738
739	0.753598	0.715981	0.555235	0.533048		739
740	0.76412	0.70845	0.560982	0.532401		740
741	0.764031	0.710651	0.562091	0.53464		741
742	0.749038	0.714751	0.56076	0.528844		742
743	0.758692	0.717729	0.56039	0.534242		743
744	0.76392	0.720879	0.563991	0.53367		744
745	0.766256	0.716067	0.554175	0.527426		745
746	0.75798	0.71898	0.55272	0.538471		746
747	0.756423	0.718419	0.553681	0.534093		747
748	0.757513	0.717901	0.557751	0.534317		748
749	0.763564	0.708062	0.561993	0.536481		749
750	0.753754	0.706983	0.548428	0.530361		750
751	0.757558	0.713025	0.565347	0.540411		751
752	0.762118	0.711255	0.565791	0.536829		752
753	0.757402	0.709184	0.555087	0.531705		753
754	0.749527	0.719045	0.55748	0.53153		754
755	0.765566	0.720318	0.548132	0.528346		755
756	0.763764	0.718031	0.558195	0.53663		756
757	0.758292	0.714449	0.554273	0.527824		757
758	0.760983	0.718311	0.559157	0.531605		758
759	0.758136	0.715873	0.554224	0.539267		759
760	0.753309	0.714665	0.562313	0.534764		760
761	0.769481	0.725648	0.557356	0.53051		761
762	0.758959	0.724698	0.560143	0.532824		762
763	0.755355	0.705904	0.554693	0.537227		763
764	0.760094	0.72021	0.558885	0.534466		764
765	0.760828	0.719908	0.563621	0.538744		765
766	0.757558	0.712356	0.55415	0.533122		766
767	0.75996	0.711708	0.554668	0.533222		767
768	0.757802	0.717837	0.557504	0.535336		768
769	0.75867	0.707199	0.561549	0.538222		769
770	0.760094	0.717383	0.556863	0.542227		770
771	0.757335	0.707544	0.560365	0.534764		771
772	0.760205	0.719476	0.561426	0.535262		772
773	0.763764	0.706724	0.555211	0.531232		773
774	0.76343	0.711795	0.554298	0.535809		774
775	0.751796	0.712593	0.561919	0.536008		775
776	0.751463	0.707803	0.560834	0.530685		776
777	0.757091	0.712571	0.556838	0.538446		777
778	0.766878	0.713974	0.554397	0.536904		778
779	0.76521	0.717621	0.564755	0.527053		779
780	0.756623	0.720124	0.548823	0.538073		780
781	0.761295	0.708299	0.566161	0.539366		781
782	0.757513	0.707954	0.55706	0.53051		782
783	0.760338	0.716369	0.559132	0.538172		783
784	0.767479	0.721483	0.557652	0.525336		784
785	0.75907	0.715787	0.550426	0.533396		785
786	0.757313	0.713823	0.555506	0.538073		786
787	0.758892	0.712874	0.556345	0.538371		787
788	0.758759	0.720901	0.558515	0.52663		788
789	0.761718	0.713823	0.552818	0.534938		789
790	0.757691	0.709788	0.555235	0.530187		790
791	0.76214	0.723706	0.560661	0.539217		791
792	0.760405	0.709464	0.553657	0.534043		792
793	0.760005	0.717901	0.550525	0.534192		793
794	0.759271	0.723512	0.561648	0.528346		794
795	0.758136	0.708817	0.549957	0.532948		795
796	0.754599	0.715765	0.551314	0.535063		796
797	0.761829	0.709054	0.558491	0.534242		797
798	0.765143	0.711838	0.55669	0.530063		798
799	0.756223	0.709313	0.560414	0.538446		799
800	0.764276	0.715031	0.558269	0.535212		800
801	0.75976	0.712313	0.561623	0.528595		801
802	0.759893	0.713996	0.559699	0.540759		802
803	0.763186	0.718894	0.556024	0.536605		803
804	0.754377	0.716132	0.553139	0.529043		804
805	0.761406	0.710932	0.552202	0.532501		805
806	0.760805	0.712593	0.552818	0.53352		806
807	0.752775	0.716326	0.552596	0.533496		807
808	0.762385	0.713478	0.553879	0.531754		808
809	0.764632	0.708277	0.555852	0.530461		809
810	0.762096	0.718462	0.557307	0.530013		810
811	0.758492	0.712658	0.552522	0.539466		811
812	0.760828	0.712248	0.556937	0.532948		812
813	0.753509	0.711903	0.559896	0.529441		813
814	0.763074	0.712528	0.556222	0.530013		814
815	0.756512	0.71009	0.562881	0.538794		815
816	0.755578	0.711622	0.559329	0.531431		816
817	0.765343	0.705343	0.554323	0.531953		817
818	0.760294	0.714492	0.555161	0.529043		818
819	0.754666	0.713305	0.553065	0.535585		819
820	0.759582	0.707867	0.556419	0.530013		820
821	0.765766	0.711385	0.554298	0.537575		821
822	0.760605	0.715398	0.553139	0.531406		822
823	0.750172	0.716887	0.561845	0.528993		823
824	0.760605	0.706314	0.55669	0.525883		824
825	0.758447	0.714967	0.556542	0.533396		825
826	0.766522	0.714621	0.558466	0.532103		826
827	0.758714	0.709658	0.551018	0.533098		827
828	0.761962	0.709831	0.560365	0.528744		828
829	0.761673	0.71488	0.552004	0.533147		829
830	0.762763	0.71857	0.545962	0.522824		830
831	0.75649	0.704329	0.556172	0.534565		831
832	0.762051	0.715765	0.551856	0.533321		832
833	0.760628	0.714147	0.558959	0.53454		833
834	0.757558	0.709313	0.559058	0.533595		834
835	0.76521	0.710565	0.556049	0.52765		835
836	0.763052	0.713025	0.563769	0.53066		836
837	0.759582	0.717168	0.556567	0.532003		837
838	0.751018	0.716283	0.551708	0.532849		838
839	0.765388	0.708558	0.558195	0.531381		839
840	0.751618	0.708709	0.556444	0.53163		840
841	0.755289	0.711126	0.554643	0.531854		841
842	0.761028	0.716304	0.561376	0.529316		842
843	0.753732	0.708968	0.553607	0.533098		843
844	0.761228	0.715873	0.545789	0.535436		844
845	0.757736	0.70927	0.560217	0.532625		845
846	0.763497	0.713974	0.552522	0.531356		846
847	0.760094	0.708493	0.552498	0.529515		847
848	0.761117	0.711773	0.553361	0.530635		848
849	0.761829	0.71283	0.561426	0.534267		849
850	0.757268	0.718333	0.55997	0.53464		850
851	0.760049	0.704286	0.555087	0.525212		851
852	0.767234	0.714427	0.552991	0.524615		852
853	0.761206	0.714384	0.553632	0.529391		853
854	0.753487	0.711579	0.551832	0.528918		854
855	0.759804	0.716628	0.553903	0.532799		855
856	0.766856	0.717124	0.555926	0.528147		856
857	0.758003	0.710996	0.550204	0.530237		857
858	0.764276	0.710522	0.558984	0.532774		858
859	0.757491	0.713931	0.554002	0.537277		859
860	0.76432	0.709205	0.550673	0.535884		860
861	0.753287	0.70817	0.5523	0.533197		861
862	0.761695	0.714945	0.556986	0.534366		862
863	0.755155	0.721311	0.55563	0.529938		863
864	0.765299	0.707457	0.556	0.531555		864
865	0.758603	0.713974	0.554421	0.525759		865
866	0.760005	0.711924	0.552054	0.530884		866
867	0.755689	0.71747	0.554816	0.525908		867
868	0.755088	0.715592	0.557726	0.537799		868
869	0.758492	0.716542	0.564336	0.530436		869
870	0.761028	0.707738	0.556764	0.532302		870
871	0.769993	0.709572	0.554668	0.535909		871
872	0.754933	0.713499	0.549612	0.536904		872
873	0.760917	0.711406	0.552128	0.532923		873
874	0.766812	0.708256	0.559181	0.530709		874
875	0.772084	0.71857	0.555063	0.526953		875
876	0.754822	0.710629	0.549982	0.531431		876
877	0.760539	0.703379	0.561524	0.52964		877
878	0.757758	0.716909	0.553755	0.532451		878
879	0.766589	0.710694	0.556715	0.537575		879
880	0.770438	0.716973	0.560266	0.528993		880
881	0.761072	0.714147	0.552843	0.535287		881
882	0.765455	0.710608	0.554125	0.533247		882
883	0.75827	0.715312	0.553755	0.534292		883
884	0.785053	0.718635	0.550722	0.535137		884
885	0.761873	0.714017	0.55928	0.534466		885
886	0.766367	0.71173	0.551289	0.535461		886
887	0.762452	0.719606	0.5578	0.532127		887
888	0.760516	0.709896	0.553509	0.536307		888
889	0.75758	0.708536	0.551412	0.529416		889
890	0.768436	0.705688	0.55378	0.537998		890
891	0.764365	0.714902	0.559995	0.527824		891
892	0.767946	0.711644	0.554076	0.531033		892
893	0.752286	0.70407	0.546406	0.528993		893
894	0.762185	0.714729	0.551018	0.532351		894
895	0.752352	0.711061	0.557184	0.540834		895
896	0.760427	0.712701	0.546579	0.528545		896
897	0.757958	0.71242	0.556764	0.52964		897
898	0.765188	0.711816	0.557825	0.529416		898
899	0.759582	0.71242	0.554076	0.528545		899
900	0.764609	0.712809	0.549069	0.534043		900
901	0.762896	0.711212	0.553459	0.523968		901
[truncated: 499 more rows]

## Sheet: Ex. Data Fig. 6D
Extended Figure 6D
[truncated: 304 more rows]
[truncated: 34 more columns]

[truncated: 2 more sheets: Ex. Data Fig. 9B, Ex. Data Fig. 9C&D]
